# Supplementary material for: An integrative metabolomics and transcriptomics study to identify metabolic alterations in aged skin of humans in vivo
Source: BMC Genomics. 2017 Feb 15;18:169. doi: 10.1186/s12864-017-3547-3 (PMC5312537; doi:10.1186/s12864-017-3547-3)
Supplement: Additional file 1: — Details on epidermal tissue donors. x indicates that sample were included in metabolomics, transcriptomic or the integrated analysis, respectively. (XLSX 15 kb) [file 12864_2017_3547_MOESM1_ESM.xlsx]

## Sheet: Sheet1
Donor	Age	Group	Metabolomics	Transcriptomics	Locality
D01	60	old	x
D07	23	young	x	x	x
D09	58	old	x
D10	66	old	x	x	x
D11	21	young	x	x	x
D12	57	old	x
D13	25	young	x	x	x
D14	21	young	x	x	x
D15	62	old	x	x	x
D16	59	old	x
D17	23	young	x	x	x
D18	21	young	x	x	x
D19	20	young	x	x	x
D20	21	young	x	x	x
D21	21	young	x	x	x
D22	57	old	x
D24	21	young	x	x	x
D25	58	old	x
D26	63	old		x
D27	24	young		x
D28	58	old	x
D29	60	old	x
D30	55	old	x
D31	65	old	x	x	x
D33	62	old	x	x	x
D34	58	old	x
D35	20	young	x	x	x
D36	60	old	x
D38	61	old	x	x	x
D39	56	old	x
D40	61	old	x	x	x
D41	56	old	x
D42	65	old	x	x	x
D43	64	old	x	x	x
D44	56	old	x
D45	61	old	x	x	x
D47	62	old	x	x	x
D48	64	old	x	x	x
D49	25	young	x	x	x
D50	58	old	x
D51	65	old	x	x	x
D52	63	old	x
D54	22	young	x	x	x
D55	55	old	x
D56	61	old	x	x	x
D58	64	old	x	x	x
D59	55	old	x
D60	57	old	x
D62	56	old	x
D64	62	old	x	x	x
D65	61	old	x	x	x
D67	23	young	x	x	x
D68	64	old	x	x	x
D69	22	young	x	x	x
D70	56	old	x
D71	65	old	x	x	x
D74	25	young	x	x	x
D75	56	old	x
D76	65	old	x
D77	56	old	x
D78	64	old	x	x	x
D79	60	old	x	x	x
D80	59	old	x
D81	21	young	x	x	x
D83	55	old	x
D84	64	old	x	x	x
D85	64	old	x	x	x
D86	59	old	x
D87	63	old	x	x	x
D88	56	old	x
D89	20	young	x	x	x
D90	23	young	x
D91	23	young	x	x	x
D92	25	young	x
D93	26	young	x
D94	22	young	x	x	x
D95	58	old	x
D109	21	young	x	x	x
D110	24	young	x	x	x
D111	57	old	x
D112	59	old	x
D113	20	young	x	x	x
D114	20	young	x
D115	25	young	x
