# Supplementary material for: An integrative metabolomics and transcriptomics study to identify metabolic alterations in aged skin of humans in vivo
Source: BMC Genomics. 2017 Feb 15;18:169. doi: 10.1186/s12864-017-3547-3 (PMC5312537; doi:10.1186/s12864-017-3547-3)
Supplement: Additional file 2: — Quantile normalized non-targeted metabolomics data of epidermal tissue samples of young and old donors. (XLS 1394 kb) [file 12864_2017_3547_MOESM2_ESM.xls]

## Sheet: Overview
Worksheet	Description
qnorm data	Intensities of each detected and annotated ion (rows) and each dataset (columns) after quantile normalization. Rows and columns are related to dataset and information with ds idx or ion idx respectively
ions	Relation of ion idx to measured mass-to-charge ratio (mz)
datasets	Additional information for each dataset including the columns: ds idx, donor, age, and group. Each donor sample was measured in duplicates (technical replicates)
annotation	Details of ion annotation to metabolites based on HMDB database. Worksheet contains HMDB ID, metabolite name, metabolite formula, mass-to-charge ratio (mz), ion modification, confidence of annotation (score) and deviation from measured mz to theoretical mz

## Sheet: qnorm data
ion idx	mz	1	2	3	4	5	6	7	8	9	10	11	12	13	14	15	16	17	18	19	20	21	22	23	24	25	26	27	28	29	30	31	32	33	34	35	36	37	38	39	40	41	42	43	44	45	46	47	48
1	52.0189	1993	1686	1506	916	463	572	1799	1575	370	986	2146	1581	1009	1581	633	429	2169	1836	2395	1251	1689	1444	583	1191	572	175	1178	318	947	1245	2131	2524	2151	2269	479	370	535	392	1158	463	1711	643	854	1320	2265	2330	3004	2184
2	57.0341	2781	6910	6821	7300	5293	4775	5887	11958	4775	4620	4657	5106	6133	3653	2127	3965	4094	5658	5713	4552	5658	3551	2425	4735	8865	8865	8678	8178	3328	2774	5448	4517	5106	5293	4041	3618	24329	21144	4260	2391	6005	3316	3965	4816	3471	5395	3157	4260
3	59.0137	7012	9744	6487	3672	6728	5344	3601	3328	7012	3583	4229	4857	7768	5153	4976	6910	4976	3896	6821	6567	6069	4481	6338	10228	4857	7300	20449	13399	7516	5605	5199	6567	6195	4588	5106	6005	21144	5500	143742	47442	9744	4696	5153	6728	6821	5768	4016	4894
4	59.0501	5768	5605	5018	3653	2348	1882	2698	2967	1914	1315	2524	3382	5713	3302	2269	3411	1901	1726	2415	2169	4041	2581	5245	4348	3601	3411	5500	9066	2180	2030	3583	3709	3551	3690	3157	4620	3382	4620	5153	2362	6411	4016	3227	2881	3441	2923	2994	1895
5	64.0189	1135	1181	3369	4172	1669	3084	2211	3535	3790	4816	2581	3636	2569	4382	2803	1323	3341	3074	4517	2767	3618	1827	3114	3084	285	1769	2076	1950	2898	2481	1672	2502	3618	2906	3341	4290	1714	4816	2102	2113	3094	3157	2240	2455	4517	4016	4932	3227
6	67.0184	463	2087	5344	981	1373	633	2724	2493	2051	2158	1726	2109	2109	1553	929	1272	1658	1118	1084	986	1441	3583	1498	2188	924	1184	410	410	1171	1254	2849	2256	1548	2788	535	1184	1304	1152	960	1726	2659	1378	1882	1400	1178	2223	1471	831
7	67.0302	725	2732	6069	1286	1509	509	2774	3204	2184	2069	2291	2513	2672	2353	812	969	1997	1761	1781	1017	2044	4260	1504	3074	1115	1591	447	370	1542	1315	3636	3551	3355	3790	843	1772	1425	1158	969	1567	3411	1628	2278	1895	1681	3181	1986	1691
8	70.0295	12305	4620	3519	7194	4448	3992	3790	17909	4657	6728	4348	4290	6567	4448	7104	6411	3873	4932	4448	4260	4172	2154	3965	4016	5658	3810	63130	10228	5293	5658	6069	5018	5344	5658	3471	4348	9503	16312	91865	42186	4041	5106	5062	3355	5344	3653	4348	4816
9	71.0137	6567	3873	5947	5550	1436	2788	6005	7768	3441	4200	5887	4588	6069	4200	2976	2898	1821	2985	3896	5062	4657	6645	3709	5605	6645	4775	12998	10764	5887	3653	4552	4735	5199	4382	2705	3192	2047	2678	3396	1667	6728	6069	2593	4448	3204	3965	3873	3411
10	71.0497	4894	2219	3831	3192	896	1683	2113	4481	1221	1312	3192	2889	2949	1746	2120	1650	1112	812	1419	2098	2519	2460	1644	2269	4145	2994	2889	5448	3114	1378	3567	3583	2044	1441	1181	1436	1476	1827	1678	1257	3729	3042	1395	1993	1611	2062	806	1851
11	72.9936	5106	5293	3618	1904	2146	1836	1419	5831	1873	2842	2162	3426	3618	3690	1796	1066	2287	703	1059	3810	4696	2102	2016	2508	2569	2788	4552	4229	2200	1848	1854	2367	2051	3264	1594	2274	1963	1430	2564	4016	4348	3169	1669	2477	1815	1278	1203	1631
12	73.0294	6338	5106	4552	2530	4041	1414	2985	6487	1821	3023	3455	5395	5018	4290	2593	2296	4481	2513	2914	3135	4016	3653	2142	2678	3729	2881	6821	6821	2818	3942	4094	2774	3471	2849	2371	2665	2493	2124	6195	11338	5106	3790	1927	4200	3216	2410	2652	2487
13	74.0247	4118	4657	10478	9503	2227	3729	8865	14146	2047	1650	5344	6487	4735	3146	3965	1979	5199	5887	5245	6133	7104	5887	2678	3672	2087	1793	2906	9266	2044	2165	8678	6910	13399	13754	2774	3690	886	1722	1520	1409	4118	5153	4588	7194	7903	7104	7012	7412
14	74.0611	1074	1254	2487	2724	624	1292	1051	2471	1295	781	1059	2116	725	1197	1842	1335	1242	1455	1354	1647	2139	760	1973	1152	831	614	2818	3302	1370	831	1681	1194	3135	3004	1254	1381	548	901	1411	1329	1778	1498	767	1833	1452	1251	1717	2440
15	75.0088	1047	1209	3084	1956	3216	1523	703	2326	3013	3810	1152	1487	2881	1286	2252	1194	1675	2698	3104	2842	2724	604	1781	2386	891	1653	1197	2051	1009	1548	2552	2391	1135	1950	1392	2410	1337	1565	1430	1620	633	2615	1746	1667	1892	1870	2127	1970
16	83.0498	2985	3851	2581	2678	2914	3104	3135	2006	4200	5018	3290	3290	2524	1335	3074	2291	2471	2659	2513	1678	1738	2151	2502	3567	2204	2343	1940	1726	2343	3316	2958	2914	2339	3114	1950	1484	6338	5448	1956	1506	2309	2016	1953	1689	2941	2146	3290	2889
17	84.0458	2477	2269	4016	2672	4094	4620	3851	2857	2842	5550	1860	1833	1963	2477	5947	3004	3169	2313	2265	3672	2774	4976	3551	4588	1966	2818	2105	4657	3810	2818	2535	2330	2261	3074	3653	4735	7194	3316	2493	9744	1738	2013	3369	2949	3551	2958	3709	4976
18	85.0295	7104	4735	6910	6195	5395	6567	5062	8865	3965	5713	5106	4229	6821	4588	3551	3181	3918	4620	4552	5018	6728	5153	7516	4382	4382	9066	5153	9503	5713	3790	3831	4382	4857	6005	3769	4696	5293	8036	2598	2256	7412	8678	4517	6338	5448	4041	4118	4200
19	85.0645	2873	1460	2471	2711	1359	1758	1950	3316	1419	1433	2803	2062	2519	1562	819	1009	920	1471	1047	1667	2732	981	2124	1187	1641	2781	2023	3790	1233	1017	1033	1517	1531	2932	1152	1620	1611	1614	1307	1283	2376	3063	997	1956	1812	1077	1219	1059
20	87.0449	4348	3918	7300	5199	3918	6069	3004	12647	1796	1553	1686	2192	4118	3729	2541	5245	2634	3316	4775	4816	2450	4200	3104	1911	5947	2691	10478	2985	3216	3618	4932	3831	2180	2652	2932	3965	3264	4348	4735	3455	2357	1481	4976	2587	3084	3942	2818	4016
21	88.0404	28748	25287	42186	40236	15854	14967	58241	54523	19776	21859	30227	28748	21859	20449	16312	16834	34625	34625	28748	27548	34625	36383	19077	23424	14146	13399	50517	18509	14146	16312	42186	44627	44627	44627	22618	20449	18509	19776	30227	14967	19077	21859	33027	34625	47442	47442	38130	42186
22	88.9878	1101	1501	2192	1943	920	1833	2906	6411	1245	1775	4066	1112	3729	1904	2223	1940	1307	1457	1620	5500	2223	1573	3918	3369	2508	4816	15400	2391	687	911	3227	2094	2173	3748	1911	2455	1867	5153	14967	2781	3074	3455	1084	3567	4657	3790	3013	2381
23	89.0051	1706	2318	2477	2698	1885	2073	3328	7634	1468	1806	4260	1960	4481	2581	2705	2274	1976	1818	2180	4066	1833	1512	3769	3709	3426	5199	30227	2634	1400	1398	3264	3063	2865	5062	1927	2450	1947	6338	15854	3204	3396	4229	1664	3748	3485	3074	3227	2204
24	89.0243	33027	34625	40236	38130	40236	40236	82877	101873	44627	44627	75120	75120	38130	36383	50517	47442	30227	26389	58241	58241	31678	31678	44627	54523	31678	33027	143742	44627	36383	34625	21859	22618	58241	63130	36383	34625	28748	68670	101873	44627	50517	44627	63130	63130	91865	82877	75120	82877
25	91.04	7300	5550	8678	4657	4932	4894	4094	13399	3502	3567	3382	4094	6728	4735	4552	4200	4552	3023	3831	2906	3709	6133	5550	3104	5713	5831	44627	6195	5344	4145	5344	3146	3769	5887	5153	4260	13754	5831	63130	36383	6338	5550	2811	3341	3277	4775	4382	3181
26	92.0504	1617	1889	2535	2552	2318	4172	2781	1703	3810	3123	1927	2400	1112	1101	4620	2967	2430	3192	2932	1960	2211	1468	2774	4118	1416	2151	1796	1758	3896	3084	906	1381	1245	1509	3618	3672	5344	16834	26389	17375	1767	1895	3583	3618	3748	2558	2811	3441
27	93.0346	23424	15400	12647	13399	14967	13754	13399	23424	24329	22618	10764	10228	13399	14146	16834	14967	11045	11958	13754	16312	11338	11633	15400	13399	14533	15854	246677	21144	12998	12998	12647	13399	16834	19776	11338	11338	417418	246677	320208	417418	14967	14533	10478	10764	14967	15854	13399	13399
28	96.9691	18509	11958	7768	7634	8678	8865	8328	14967	12998	12998	6567	7516	7412	7768	7194	7634	5713	5831	9744	11045	6567	7012	12998	9744	12305	12305	198619	17909	9744	9744	8036	8328	7412	8178	6411	7412	198619	166584	44627	50517	9503	9744	5887	6195	9266	8865	5768	6268
29	101.061	767	1245	1280	1356	1021	1145	1242	1242	993	1063	1162	1219	1309	1509	1784	1233	1367	1329	1175	1606	1365	1289	891	1304	1653	1348	1081	1181	1430	1537	1501	1836	1570	1312	1639	1675	1098	952	1292	1269	1842	1529	1162	1187	1326	1317	916	1017
30	102.056	1398	1573	1908	2065	1559	1842	2949	1553	1433	1586	3042	2665	2376	2173	1608	1845	2985	2788	2120	1983	1908	2371	2177	3023	2460	2131	1559	1594	9066	9066	2055	1655	2455	2569	1802	1664	1197	1187	1409	1248	2513	2252	3471	3519	1672	1614	2223	2180
31	103.04	1221	1806	1242	1639	1460	1567	2151	1329	1040	1224	1703	1661	2395	2672	1960	1933	1403	2127	1818	1565	2376	2420	1248	1722	1286	1070	990	1481	929	1425	2076	1898	2691	2481	2569	2558	993	831	920	938	1441	1548	2481	2493	969	1203	2621	2142
32	104.035	9971	14533	26389	28748	2826	2678	36383	28748	1898	2215	15400	15400	11338	11045	2395	1973	33027	31678	19077	19776	28748	28748	6645	8509	1575	1427	960	3084	3316	3264	28748	26389	36383	38130	11633	11958	1419	1145	1098	1219	7768	7634	20449	21144	34625	34625	26389	26389
33	107.05	2232	3290	3729	2932	2367	2906	3302	2357	2287	2269	4200	3851	3519	3873	2435	2569	2865	3618	2173	2430	3084	3369	2326	3004	2430	2659	2524	2581	2471	2376	2826	2627	3918	4481	2357	2252	3302	1658	1933	1732	2094	2040	3341	2826	2781	2604	3810	3341
34	108.045	2026	2371	2343	2353	2724	2120	1769	2083	2873	2283	1694	2460	2098	2524	3146	1799	1746	2445	2236	1986	2610	2309	1479	2949	3094	2180	2102	1824	2646	2985	1827	2906	2094	1973	2873	2278	1882	1889	2466	2300	2415	3004	2192	2158	2073	2530	1644	2232
35	109.029	2471	5245	3992	2788	3769	3063	2914	4041	2497	2994	1631	2339	2967	2932	2857	2587	2732	3227	3653	3157	2646	2994	2073	2410	3485	3157	3084	2575	2889	2746	2691	2223	2724	2967	3264	2357	2558	2985	1812	1963	2795	3135	3146	3032	2678	3169	2435	2610
36	109.04	2223	4260	3502	2450	2300	2269	2471	4094	1764	2244	1292	1904	2248	2698	2087	1749	2124	2587	2949	2508	2296	2684	1523	1781	2513	2395	2415	1901	2207	2211	2889	2058	2513	3192	2593	2283	2177	2169	1526	1540	2425	2466	2009	1860	2471	2985	2455	2547
37	109.066	2386	3455	2322	1562	1706	1732	1911	3074	1565	1708	993	1304	1591	1953	1979	1203	1669	2087	2684	1711	1537	1455	1203	1559	2330	2665	1845	1694	2055	1830	1842	1559	1614	2184	2232	1806	1960	1752	1260	1414	2065	1802	1462	1367	1526	1694	1422	1997
38	110.025	3485	2811	2739	2705	2672	2330	1714	2033	1950	2541	2795	2335	3123	2976	1706	1565	2371	1769	2044	1672	2062	2000	2200	2069	1769	3369	3601	3411	1655	2047	2949	2753	2558	2091	1465	1367	2162	1953	4319	2124	3369	3601	1512	2519	1340	1740	1200	1683
39	110.035	2395	2000	2016	2120	2113	1755	1088	1298	1275	1614	2200	1870	2621	2204	1343	952	1722	1449	1433	1257	1304	1098	1686	1746	1395	2455	2296	2386	1131	1694	2304	1778	1950	1224	1013	1017	1833	1465	2818	1614	2718	2598	920	1591	695	1312	703	943
40	110.072	2109	2760	4145	3851	1446	1669	4775	3135	1664	2131	2466	2330	2405	2037	1479	1411	4118	3992	2849	2493	5153	4172	2094	2711	1187	1066	1606	2296	1323	1997	4145	4481	5550	4775	2287	2684	1317	1386	1796	1251	3123	3227	2967	3672	3063	4348	3519	3992
41	111.009	3104	2593	3485	2732	4588	4016	2865	4118	4094	6268	3316	4348	2640	2634	3636	3873	3583	3551	3316	2914	2256	2711	3831	5153	2339	2640	2131	3264	2652	3873	1851	2000	2524	2326	4348	3769	6195	3690	7903	7412	2040	2425	2348	3216	3729	4066	3316	2640
42	111.02	2575	2076	2826	2547	4620	3831	2615	3264	3992	6005	2184	3181	2223	2415	2906	3441	3831	3709	2976	3114	2339	2575	3013	4696	2200	2265	1879	2646	2746	3567	1812	1551	2502	1923	4481	3583	4481	3264	7768	6069	1787	1848	2672	3455	3290	4552	3240	3123
43	111.045	2502	1839	2569	2430	3992	3157	2304	3240	3729	5153	2502	3240	2232	2386	3253	3369	3114	3104	2587	2033	2146	2009	2932	4414	2154	2440	1956	2343	2684	3455	1614	1650	2471	1904	3729	3748	3873	2652	5500	3965	1481	1714	2180	2923	2575	4118	2615	2967
44	112.041	1796	1644	1583	1611	2976	2634	2610	1661	2261	3341	1395	1644	1490	1644	2188	1658	2033	3146	2425	2976	1717	1761	3032	2691	1239	1403	2541	1953	3551	2849	1565	1839	1781	1937	2513	2040	2587	2087	3341	5293	1876	1606	2932	2300	2985	2906	2746	3032
45	112.052	5713	8509	4517	5062	8328	7194	9744	4976	6338	9503	7412	7634	7012	7516	9266	7768	6195	6910	5550	6411	6195	6487	8509	8678	5062	4620	2994	11633	8678	8328	6487	7300	9744	11633	7768	6133	2215	2405	3455	7012	7903	6338	9066	8678	7104	6338	7634	7634
46	113.035	3810	2541	2857	2610	1833	2502	2889	2627	2435	2003	2357	2564	2335	1845	1732	1793	1904	1842	2493	1581	3583	3790	1559	1686	2283	3032	2834	4552	2047	1462	2760	3316	2604	2795	2087	1933	2330	1787	2873	2261	2985	3690	1793	2296	2906	1966	2593	1567
47	113.061	3302	2665	2818	2760	1749	2405	2746	2371	2811	1901	2322	2857	2535	2076	1644	1976	1726	1681	2535	1821	2958	3729	1603	1892	2604	2923	4620	4517	1976	1484	2705	2865	2535	2941	2165	1966	2265	1669	3114	2440	2994	3851	1452	2080	2652	1732	2502	1608
48	113.071	2367	2261	2006	1986	1348	1830	2430	1889	1956	1406	1963	2158	1917	1419	1168	1266	1245	1017	1873	1191	2558	3169	1168	1215	1943	2339	3094	3567	1509	938	2219	2326	2013	2705	1523	1433	1781	1512	2087	1824	2343	3253	848	1389	2040	1280	2013	1084
49	113.096	1194	1504	1215	1537	1070	1326	1219	1583	1386	1088	1326	1664	1573	1138	781	924	1094	793	1340	825	1778	2367	572	1040	1476	1694	2353	2857	1013	843	1611	1976	1345	1976	1354	1343	1457	1283	1867	1639	1669	2124	410	1077	1263	633	1002	1036
50	114.056	27548	27548	34625	36383	12998	11958	63130	58241	17375	19776	34625	34625	30227	30227	17909	17375	38130	38130	27548	28748	38130	40236	13754	14533	17375	17375	13754	23424	19776	22618	38130	42186	63130	58241	24329	24329	3567	11338	2705	2430	24329	21144	31678	31678	42186	42186	42186	38130
51	115.004	3942	3240	2976	2646	1842	1658	2678	6005	1545	1706	3063	3204	2842	3253	1178	1498	1219	1340	1714	1529	2362	2610	1738	1178	4094	3169	7194	3426	1245	1622	2188	2898	2256	2711	1537	1703	2154	1594	1562	1697	4172	2788	871	1203	1542	1523	1479	1365
52	115.04	3074	3216	3810	3253	3253	2967	2976	3896	1892	2481	3411	3583	3302	3769	2196	2581	2227	2460	2698	2269	3769	3053	2781	2343	5344	4588	5605	4200	2513	2803	3074	3790	2889	3502	2519	2958	2455	2006	1787	2040	3551	3583	2746	2227	2318	2381	2906	2652
53	115.076	3690	3204	3277	2558	3382	3240	3032	4657	2665	2857	3053	3264	2575	3551	2826	2621	2395	2865	3277	3341	3341	3104	3277	2746	6133	3992	6487	4319	2698	3192	3485	4260	3216	3084	3290	2923	3157	3709	2865	2788	3253	3441	2923	2524	3227	2541	3192	2976
54	115.088	1892	1479	1639	1112	1631	1914	1304	2016	1452	1529	1830	1403	1149	1729	1493	1473	929	1236	1784	1641	1578	1149	1658	1283	3204	2026	2774	2135	1206	1943	1589	2219	1227	1348	1446	1403	2274	2322	2098	1901	1455	1476	1540	965	1873	1209	1848	1586
55	116.072	38130	44627	63130	63130	23424	21859	101873	112320	19077	18509	42186	42186	36383	34625	20449	19776	75120	75120	47442	50517	75120	75120	27548	34625	17909	18509	3748	24329	31678	31678	75120	82877	101873	124458	44627	47442	3601	21859	4775	5344	34625	33027	58241	58241	75120	75120	91865	91865
56	117.019	3790	3013	2781	4414	1752	1678	3382	3618	1409	1755	2849	2958	2497	2906	1438	1230	1471	1672	1769	2146	2994	2705	1664	1860	2873	3426	9503	3253	1746	1567	2593	2985	2460	3023	1746	1542	1746	1746	1943	1836	3181	3426	1711	1548	2391	2083	1628	1940
57	117.055	2881	2774	2252	3601	2142	1815	2558	2291	1729	2073	2269	2296	1993	2593	1740	1628	2261	2215	2102	2102	2445	2615	2013	2283	2105	2932	3653	2873	1895	1743	4657	5887	2711	2530	2207	2192	1559	1526	1845	1854	2192	2593	2665	2834	2113	1927	3032	3074
58	118.051	12647	11633	14533	16312	3485	3810	21144	19077	3181	2652	9971	10478	9066	9066	3316	2287	14533	15400	11338	10228	14533	14967	5500	6338	3942	5293	5245	4172	4932	4229	16834	19077	23424	25287	8865	8865	2102	1802	1622	1848	7516	6728	11633	12305	21859	19776	17375	17375
59	118.981	2652	5199	2425	2803	3013	2811	1603	2044	2188	1781	4588	4414	4066	5018	2994	2781	3157	3369	1540	2826	5199	7104	3216	2914	1545	1836	2753	6728	1851	1990	3502	3369	6005	6487	5199	3053	2240	9266	1603	1827	3748	4735	7903	7768	2330	2519	5344	4775
60	119.034	1628	2023	1749	1700	1108	1194	969	1345	1059	1013	1697	1729	1583	2450	1498	891	1029	1206	947	1729	1312	2173	1457	1171	1098	1487	1882	2519	1203	1323	1295	1473	2073	2615	1269	1348	1603	1581	1548	1422	1628	1983	1720	2076	1115	1128	1389	1471
61	119.05	3896	7516	12305	11045	12647	13399	6069	5605	3519	5245	4894	4735	7516	7412	7516	6567	6910	6821	8678	8509	8328	9066	7412	8036	12647	12647	2435	6645	10228	10478	7300	7516	6268	6645	7104	8178	1885	1833	1827	1658	15400	13754	6411	6411	6133	6195	5245	5153
62	120.046	1187	1586	1422	1351	1608	1081	800	1700	1911	1537	848	1476	1175	1769	1298	1403	1059	1212	1356	1332	1395	1138	1726	1203	1105	1436	1772	1427	1051	1683	1191	1307	1323	1430	1479	2135	1512	1650	1790	1495	1746	1029	1105	1495	1122	1370	560	1081
63	121.04	943	911	1070	1162	2460	2261	891	1013	2146	2386	969	1009	1013	981	1625	1509	2006	2006	2073	2322	1040	1197	3063	2811	896	1175	1209	1260	2142	1818	924	1029	1017	1145	2055	2165	1821	1997	1809	2102	1138	943	2135	1526	1697	1860	2524	2207
64	121.05	661	429	535	560	1556	1614	318	494	1526	1631	318	624	583	494	1242	1044	1081	1460	1471	1617	535	572	2547	2207	494	670	871	740	1686	1481	410	370	392	548	1551	1455	1534	1764	1575	1703	624	633	1495	1251	1175	1356	1726	1653
65	122.025	1752	1746	2256	1553	1575	1219	1658	1966	1351	1471	1706	1540	1381	1726	1802	990	1376	1289	1836	1298	1970	2535	1465	1254	2120	1332	1749	1633	2162	2083	2030	2102	2009	1672	831	1419	1722	1471	1578	1669	2322	1851	1047	1055	1335	1149	934	1292
66	124.007	1162	2188	3690	4552	1973	1876	8036	2296	1839	1979	4041	4016	6338	7104	3094	2976	4735	4260	3851	3023	3253	3316	2889	4857	5245	5500	494	2016	4319	4290	7516	8036	17375	17375	3181	3355	711	522	733	661	4229	4200	8178	8328	4552	4382	7903	7516
67	124.991	560	614	509	509	429	463	509	604	572	535	819	733	509	346	447	560	346	243	346	370	548	560	429	392	614	535	760	583	370	447	572	633	509	392	410	447	793	509	997	934	392	509	1197	848	593	318	346	370
68	125.024	1457	1767	1565	1963	1317	1537	1227	1460	1504	1430	1617	1740	1248	1266	1647	1548	1221	1384	1523	1484	1512	1839	1446	1438	1562	1815	1526	1542	1493	1441	1628	1295	1818	1591	1084	1570	1332	1462	1362	1403	1473	1767	1639	1631	1636	1354	1329	1194
69	127.052	2481	3690	2760	2849	1304	1386	2732	2219	1367	1251	2826	2547	3328	2541	1892	1362	2339	2508	1625	1796	2976	3192	1908	2788	2146	1963	2652	2564	1821	1799	3013	2587	3672	3918	2151	2139	1365	1101	1449	1586	2386	2309	2598	2634	2127	2357	3169	2698
70	128.035	320208	320208	417418	417418	58241	58241	853630	853630	50517	54523	246677	246677	246677	246677	42186	34625	417418	417418	320208	320208	562309	562309	166584	198619	42186	42186	12305	101873	82877	91865	562309	562309	853630	853630	320208	320208	112320	320208	18509	31678	124458	143742	562309	562309	562309	562309	562309	562309
71	128.072	1149	1639	1471	1239	990	938	1947	1275	1490	1911	956	652	1191	1112	1263	1787	1286	1278	1242	1446	1233	1411	1017	1947	1373	1767	1362	1036	986	1348	960	1047	2291	1714	1683	1920	1606	1403	1381	1534	806	1171	1548	1266	1591	1171	1767	1729
72	129.019	2142	2105	2000	2131	1901	2760	1641	2154	2330	2519	1904	1917	1575	2009	3084	1986	1953	1675	1796	1892	1943	3146	2508	3013	2192	2425	2781	2073	2006	2098	1815	1591	1920	1743	1970	2196	2105	4414	1960	2116	2593	2493	1997	1681	2055	2215	1775	2030
73	129.056	3084	3618	3535	3426	3519	4118	3157	2376	3942	5344	3264	3302	3169	3851	4735	3618	3192	2724	3253	3146	4066	4041	3382	4976	2932	3355	3023	3653	3690	2994	3672	3135	3851	4229	4517	4118	2450	7412	2223	2330	4066	3396	5199	3942	3123	2967	3411	4414
74	129.092	2322	2044	2795	1863	1943	2691	1857	2204	2000	2881	2330	2227	2318	2547	2353	2188	2309	1863	1815	1603	2313	2718	2037	3636	2497	2705	2300	2158	2477	2173	2322	2091	2000	2073	2508	2326	1848	3063	1870	1908	2575	2569	1911	1784	1769	1956	1683	2047
75	130.051	1691	1895	1703	2016	1633	1625	2760	1953	1457	2353	1940	2146	1830	1784	1641	1686	2318	2139	2353	2283	3023	2410	2513	1740	2069	1824	1708	2076	2857	2127	3382	2659	2564	2834	1628	1631	1667	2348	1570	1700	1378	1993	2718	2062	1917	1775	2604	2732
76	130.065	1345	1219	1094	973	1187	806	2278	1581	1165	1658	1373	1441	1101	1152	990	1084	1735	1860	1444	1669	1973	1025	1836	1411	1304	1155	1359	1209	2204	1409	1403	1775	2135	2044	896	1158	1224	1664	1149	1345	947	1215	2252	1647	1378	1378	2094	2154
77	130.087	82877	82877	124458	112320	38130	38130	246677	198619	34625	34625	63130	63130	82877	82877	30227	31678	143742	143742	112320	124458	166584	166584	50517	68670	40236	40236	7634	40236	58241	58241	124458	143742	198619	198619	82877	82877	8865	54523	2889	5550	63130	58241	124458	124458	166584	166584	143742	143742
78	131.083	16312	15854	54523	54523	4552	4976	50517	50517	4319	4319	38130	38130	21144	22618	4816	4066	50517	50517	31678	30227	50517	58241	14967	16834	4172	3965	1787	9971	10478	11045	63130	63130	82877	91865	30227	28748	1904	2410	1755	1583	21859	24329	36383	36383	58241	58241	58241	63130
79	132.03	548	410	410	548	787	1098	560	871	1074	2200	1233	929	346	614	1490	633	934	1251	1373	865	392	773	1021	1343	429	929	969	753	1556	1084	860	860	1005	1233	1460	993	1275	1168	1025	1591	1112	1081	934	1088	1233	924	901	447
80	133.014	5395	4172	7194	8678	4517	4481	4200	7412	11045	12305	5713	5500	4145	4145	5018	4348	3502	4775	4145	3965	4735	4348	4976	5293	9266	9503	11045	4976	4229	4448	2967	3769	2923	3426	4657	4066	8678	36383	14533	23424	4517	4857	4775	4290	3896	4588	3831	4448
81	133.051	1573	1191	1329	1531	1863	1845	1767	1523	1697	2169	1658	1672	1473	1395	1683	1806	1149	1923	1591	1427	1667	1644	1359	2497	1145	1187	1669	1509	1860	1917	1275	1171	1664	1669	1717	1537	1743	1675	1824	1950	1219	1091	2541	2162	1836	1386	1351	1863
82	134.06	1986	2083	1746	1842	2803	1545	2575	2162	2109	2705	2113	2180	1729	2420	1681	1620	2232	2705	1940	2415	2353	2621	1655	2227	1821	1898	2200	2080	1583	1993	1908	1337	2581	2420	2326	2033	1784	2665	3502	2425	2857	1997	2244	1914	2065	1509	2318	1848
83	135.03	2774	3583	2109	2058	4145	3790	3810	2684	2788	3169	2774	3053	3053	3157	2691	4229	3965	4200	7516	5550	3519	2627	2923	5831	4260	3709	1672	2705	3790	3992	3216	2834	2569	2958	4894	4448	1898	2834	1923	1681	4016	4348	4066	5062	3426	3748	5500	6567
84	135.045	13399	12305	16834	17909	19776	19776	9066	10228	14146	14967	7634	8509	14533	14533	14967	15854	10228	10478	14146	12305	12647	11045	14533	15854	20449	20449	9971	13754	14533	15854	9503	11633	8178	9066	11958	11633	9066	24329	8865	11633	20449	20449	8509	8509	12998	11958	8036	8178
85	135.056	2976	1675	1973	1845	1937	1647	2386	2127	1802	1758	2287	2471	2215	2519	1506	2000	1845	2326	2994	2180	2581	1848	1542	3355	1914	1743	2026	1940	1790	2196	1691	1611	3653	4118	2135	2348	2016	3135	2076	1781	1597	2098	1860	2055	2581	2493	2547	3146
86	135.066	4066	3023	1764	1460	2274	1863	2941	2091	1749	1689	1531	1732	3264	3316	1950	2834	2062	2678	3290	2274	3896	2865	1873	4200	4552	4657	1815	3192	2274	2842	2440	2400	1986	2318	2684	3023	1879	2718	1857	1628	1863	2684	2091	2261	2062	2013	2116	2760
87	136.04	2587	2621	1889	2627	1781	2914	2196	2923	2098	2367	1672	1515	2065	2684	1664	1839	1583	1040	1990	1726	1567	1784	2400	2487	3455	2587	3169	2348	2278	1764	3094	1622	1914	1523	1879	2207	2283	2287	2184	2037	2471	2026	1455	1790	1307	1441	1438	1529
88	136.077	2083	2135	1720	2204	1606	2455	1438	2313	1812	1479	1403	1215	1446	2760	1468	1395	1348	825	1882	1362	1414	1778	1960	2037	3396	2044	3216	2381	1889	1263	2343	1323	1490	1398	1476	2058	2169	2055	1911	1818	2330	1236	1131	1490	831	1221	1191	871
89	137.036	1436543	1436543	1436543	1436543	166584	166584	4220271	3403491	320208	417418	2391457	2391457	1436543	1436543	112320	101873	4220271	4220271	2391457	2391457	1436543	1436543	562309	853630	417418	417418	853630	417418	417418	417418	4220271	4220271	4220271	4220271	853630	853630	1436543	1436543	853630	1436543	1436543	853630	1436543	1436543	4220271	4220271	4220271	4220271
90	138.019	3253	2309	2261	2304	2116	2541	1653	2497	2849	2724	1990	2044	2322	2013	2313	2425	1937	1617	2248	2400	2767	2335	2415	1953	2300	2513	3104	2395	2405	2283	2283	1758	1836	2003	2395	2391	2508	2188	2278	2343	1898	2400	2037	2200	2135	2165	1778	2037
91	141.002	1427	2016	2105	2455	2508	3302	2102	1997	2180	2941	1735	1830	1661	1694	1854	2435	2131	2881	2204	2621	2065	2127	2291	2318	1501	1993	1778	1898	1937	2154	2466	1761	2381	2080	2343	3104	1937	2386	1997	1997	1960	2109	2330	2415	2569	2386	3053	2162
92	142.051	2116	1115	1778	1254	1578	1471	1446	1254	2065	2223	1416	1534	1215	990	1066	1639	1248	1263	1370	886	1175	1386	1118	981	1251	1191	1614	1168	1600	1187	1044	973	1013	1175	1416	812	1484	1882	1675	1631	1348	1009	1013	934	2154	1373	854	1155
93	143.035	2691	1833	2842	2291	1263	1384	1908	2610	1142	1289	2450	2524	3042	2497	1400	997	1444	1021	1142	1266	2753	2652	1409	1356	2244	1956	2678	3519	1384	1128	1625	2139	2367	2047	1806	1583	1468	1422	1479	1462	2508	1901	2335	2207	1224	1340	1436	1446
94	143.071	2420	2069	2604	2343	1506	1556	1870	2173	1465	1419	2283	2313	2455	2455	1289	986	1689	1317	1551	1578	2318	3204	1230	1354	1979	2080	2767	3382	1312	1851	1953	2044	2177	2113	2131	1821	1570	1644	1667	1512	2604	2023	1901	1493	1343	1531	1409	1885
95	143.108	7634	8865	8036	9744	5658	6910	5768	4588	4620	5500	4094	4448	6005	5947	7634	6069	5831	5395	6487	6487	7300	7768	7903	9066	7412	6910	4260	11958	5199	6338	7412	7634	5768	6411	6338	6487	2659	2914	2558	2318	7194	7300	5550	5199	5887	5658	7104	7012
96	144.031	2826	1295	1947	1292	2047	2547	1553	1740	2481	3192	1815	1329	1158	1230	1790	1882	1830	1272	1386	1591	947	1378	2184	1870	2994	2849	1908	2116	1669	2109	891	1606	1468	1135	1854	1332	2343	1714	1672	2232	3290	2200	1667	1512	1857	1094	1976	1575
97	144.066	3709	1911	2376	2477	2598	3204	1917	2547	2914	3441	2593	2455	2184	1914	2215	2395	2065	1790	1904	2313	1917	1947	2080	2196	3341	3302	3053	2425	1885	2610	1406	1752	2232	1512	2634	1839	2932	1703	2120	2665	3896	3204	1986	2391	2357	1769	2698	2353
98	144.103	2842	1689	2065	1694	2192	2300	1427	2116	1631	2395	2923	3135	2165	1224	1591	2073	1484	1115	1155	1509	1337	1809	1678	1806	2774	2604	2335	2131	1329	2236	1070	1074	2269	1993	2335	1312	2318	1125	1802	1889	2941	2640	1378	2269	2051	1639	2098	1947
99	145.013	633	392	346	447	1059	881	614	410	1365	843	447	175	535	318	1326	1867	1283	1986	1473	1703	285	447	806	1386	243	560	1077	548	800	1340	429	318	410	370	1212	1449	1796	1755	1848	2240	560	718	243	1345	767	624	843	1548
100	145.03	410	175	175	392	1233	876	494	318	1373	947	410	243	614	175	1345	1879	1400	1639	1441	1738	175	285	943	1323	370	318	806	463	837	1206	285	243	318	285	1307	1465	1809	1821	2016	2339	285	572	318	1175	604	661	871	1484
101	145.041	740	624	572	522	1248	1329	652	695	1608	1108	740	548	773	479	1686	2013	1650	1752	1650	1920	793	494	1301	1529	535	548	1017	661	1254	1633	522	494	494	318	1540	1559	2083	2330	2508	2739	670	760	535	1479	1066	1033	1025	1802
102	145.051	1930	3277	3396	4066	4894	4696	2593	1827	3918	3004	2842	2932	2753	2466	4094	3851	3551	3873	4229	4041	3369	3328	3192	3896	3240	3873	1740	2146	3965	4735	2477	2477	2746	2760	4290	3790	3063	3123	4816	8509	4414	3873	2309	3004	2949	3328	2627	3135
103	145.062	4200	7300	5713	6268	3965	3851	9971	3690	3369	3063	5550	5245	5831	4517	5199	5448	8328	8036	7300	7412	9971	9971	6069	7104	3032	2240	1033	3618	5395	5199	7903	8509	15400	15400	7412	7516	2091	2192	2849	2774	6487	6411	10764	11045	8328	7516	7300	7300
104	145.087	990	812	806	986	1565	1691	1070	1197	2445	1669	1354	997	1063	725	1976	1842	1796	1740	1950	2173	943	806	2023	1764	920	1145	1227	1091	1565	1976	920	881	1359	1304	1778	1683	2173	2200	4229	3583	831	973	1036	1427	1487	1292	1603	1870
105	145.098	2062	2415	3169	4448	2058	2376	4588	8328	3411	2471	2949	2898	1678	2020	2659	2718	4696	5500	4657	4775	4775	5245	3240	3519	1631	1683	1457	1650	1917	2362	4200	5293	6133	7768	3455	3535	2541	2849	5062	3896	1983	2244	3790	5550	3965	5018	4857	6005
106	146.024	21144	10764	11633	12998	10478	10228	11045	19776	21144	20449	8678	11633	11633	11958	11633	11338	9503	9503	11045	11338	10764	11338	11045	11045	9971	10764	320208	15854	9971	9971	11958	12305	10478	12647	9744	9266	246677	101873	246677	246677	12998	13399	9971	9971	11045	12647	9971	11633
107	146.046	4145	3551	4696	5293	2287	2033	6338	4145	2326	2803	5605	5768	4290	3618	2724	3123	4775	4041	3441	3074	5448	5018	2309	2849	2849	3004	6338	3023	2313	2552	4319	4588	6910	7634	3277	3396	1983	1639	2023	3063	6821	6567	6069	5106	6411	6487	4657	4348
108	147.01	2252	2460	1927	2508	2151	3032	1790	1678	3023	2065	2309	1295	1650	1633	2094	1562	1806	1827	2718	2184	1815	1653	2098	1678	2184	1122	2857	2023	2621	2760	1661	2493	614	703	1608	2460	3441	2932	2094	2367	1425	1471	1867	2318	1534	2244	1312	1661
109	147.029	4094	3485	2932	4094	3411	4145	3074	2906	4735	3204	3302	2691	2684	2949	2914	2335	2898	2481	4066	3567	3169	2552	3341	3042	3169	2348	6645	3918	3567	3896	2753	3204	1672	2265	2659	3519	7903	15854	4696	5713	2564	2781	3053	3227	2621	3873	2400	2519
110	147.045	2941	3316	3063	4290	2834	3455	4382	2665	3157	2376	3551	2873	3441	3382	2711	2131	3618	3382	4414	3485	3729	3769	2718	2471	2834	1950	3123	2949	3204	3290	3455	4552	4229	4857	2640	3601	3551	5106	2581	3227	2188	2151	3831	3831	3316	4735	3277	3316
111	147.066	2898	3192	2746	3084	2898	3192	2923	2410	3355	2564	2976	2440	2889	2811	2732	2037	2330	2051	3519	2985	2795	3074	2593	2127	3181	2278	3896	3873	2994	3426	2091	2415	1806	2300	2339	3316	3851	6821	3123	3873	2339	2300	3063	3053	2192	3382	2006	2477
112	147.082	2313	2330	2127	2949	2357	2386	2248	1653	2906	2051	2575	2013	1930	2016	2604	1904	1833	1708	2906	2142	2058	2376	2244	1923	2296	1809	2923	2767	2705	2826	1416	1986	718	1206	1625	2524	2788	4118	2296	2849	2069	1720	2256	2113	1848	2732	1118	1553
113	148.044	2659	2684	2941	3302	3341	3485	5153	3382	4382	2598	3227	3653	3769	3181	3748	2326	3601	3965	4976	4145	3790	4290	2541	2530	2278	2746	3355	2826	2678	2857	4118	3302	5887	4517	3502	2941	2142	8509	3094	1920	2405	2524	3896	3302	3455	4857	3253	3502
114	148.062	2339	2030	2304	2420	2593	3471	2376	2932	5448	3157	2353	3074	2826	2252	3790	2634	1732	1963	3810	3583	2051	2037	2519	2326	2265	2976	4172	2818	2391	2811	3240	1970	2634	2158	2481	2535	3192	11045	5713	2513	2044	2240	2440	1917	1950	2994	2353	2541
115	149.024	3123	3411	2051	3146	2705	3277	2367	3042	5344	2440	1700	2803	1787	3114	2598	4041	2691	2269	2898	2803	3748	2265	2906	2652	3636	2552	3690	2558	3341	2705	2834	2818	1526	1703	4200	2767	38130	2547	8178	3672	2881	2326	2232	2362	4094	3240	2705	2291
116	149.046	2400	2535	1799	2322	2236	2513	1966	2309	4517	1636	1436	2395	1799	2598	2124	3567	2105	2020	2547	2151	3471	2124	2188	1976	2718	1937	3192	2508	2541	2357	2415	2781	1697	1821	3709	2435	14146	1963	3896	2535	2684	1920	2073	2223	3653	3032	2343	2016
117	149.061	3769	4319	3042	3942	3873	4094	2691	3227	5395	1943	1889	3104	2564	3104	2923	5199	2711	2547	3240	3227	4200	2826	3316	3094	4319	3253	4517	3851	3053	3729	3053	3441	2248	2564	4319	3157	34625	2684	5605	3918	4319	3369	2678	2339	4857	3426	2598	2244
118	149.097	2932	3369	2420	2889	2646	2640	2371	2435	4481	1335	1764	2781	2627	2691	2300	4620	2113	2162	2367	3013	2849	2672	2395	2211	2672	2188	4414	4696	2415	3396	2339	3382	2003	2684	3636	2569	16312	1966	5106	3253	3192	2269	2124	1997	4290	2718	2386	1892
119	150.042	3396	3253	3441	2105	2080	3769	2076	2898	5018	2781	2958	1923	2724	2391	1983	3341	2362	1526	1833	1851	3355	2215	1839	1799	1997	1490	2322	2313	2530	3169	2232	2204	2236	2309	2169	2466	23424	4657	4894	4620	2753	2678	1553	2581	1904	1830	3216	2188
120	150.056	3053	3032	3426	2062	2430	3583	2261	2705	4229	2425	2873	1979	2430	2003	2065	3084	2184	1628	1562	1857	3485	2240	1796	1827	2051	1409	2232	1943	2627	3023	2151	2420	3053	3094	3519	4094	20449	7194	7104	5658	2445	2415	1332	2445	2232	2000	2985	1889
121	151.026	6910	4517	4735	4229	4481	3355	5658	6268	6645	4932	3831	3672	3032	3485	3181	5713	4319	4588	5153	4857	4976	5550	4620	4290	3873	4857	12647	2753	5768	4932	3618	4348	2976	3302	4448	5448	14533	3053	6411	15400	4932	4932	4260	4932	5713	5106	4414	3277
122	151.04	10764	5344	4588	4517	5062	4414	4229	6567	7903	6195	3790	3942	4319	4620	4145	6338	3023	3441	5658	5448	3831	4816	6133	4894	4696	4894	34625	4382	6645	5713	3192	3810	3157	3601	4382	5293	47442	4735	19776	27548	5550	5500	3690	4588	4481	4145	4481	3204
123	151.051	8178	4041	3873	3485	4260	3369	4172	6338	6268	4118	3535	3551	3583	3918	3502	5500	2949	3157	4857	4696	3316	4229	5062	3918	3790	3519	24329	2811	5448	4894	2906	3290	2705	2889	3583	4588	19077	3992	11633	10478	4481	4775	3157	4481	3810	2976	3748	2932
124	151.06	8036	3790	3636	3004	3601	3042	3535	5344	5768	3672	3169	3253	3104	3216	2760	5153	1940	2524	3769	3601	2881	3748	4932	3618	3519	3192	22618	2493	4696	3965	2513	2739	2371	2604	3355	4319	12647	3583	9066	9066	3769	4414	2621	3851	3157	2466	3441	2466
125	151.076	9266	4448	3709	3042	3653	3502	4041	6821	5947	3918	3485	3094	3831	3567	2788	5106	2009	2739	3873	3455	3302	3831	5713	3873	3992	2967	21859	3471	5018	4696	2857	3004	2477	2415	3672	4517	11338	4260	14146	8178	4094	5018	3114	4016	3369	2774	3396	2593
126	151.113	8509	3535	3032	2094	2481	2781	4066	4517	3636	2466	2781	2760	3851	3063	2009	3551	1275	1947	2313	2211	3013	2932	4066	3264	3551	2261	14967	2569	3355	3485	2180	2353	1738	2151	2914	3123	4816	2889	5395	2445	2849	4066	1729	3583	2274	1553	2795	2076
127	151.986	11338	5018	3316	3104	1326	1809	4857	3790	1917	1740	3253	3790	2958	3965	977	1960	1973	2192	2223	1767	3042	2593	3042	2044	3042	1933	17375	4041	1812	2135	2420	2508	3519	2994	1345	934	2678	2062	2481	1993	3114	2357	2151	2502	2322	1895	1979	2362
128	152.036	11633	6728	4118	5106	3455	3918	5018	6728	6195	4696	4145	4517	4414	7012	2949	4735	3426	3204	3396	3382	3873	4118	3942	3302	4816	3583	75120	7104	3535	3636	4620	3519	4066	4041	2487	2739	11045	6005	17375	4517	5153	4382	3240	2665	3355	3204	2774	2941
129	152.056	6133	3502	2873	3264	1911	2524	3104	3277	3831	2252	2889	3341	3341	5448	1882	3277	2274	2009	2091	1802	2455	2691	2684	1815	3053	2139	40236	5062	2362	2497	3535	2135	2781	2466	1295	1767	4894	2994	5658	2326	3485	2873	2113	1675	2098	1917	1885	2044
130	152.072	6728	3709	3181	3896	2678	3382	3485	4775	5245	3992	3426	3810	3873	6268	2698	3790	2889	2684	2795	2564	3135	3264	3441	2455	3690	2842	58241	5768	3146	2967	4066	2803	3341	3328	2037	2497	9971	6268	9971	3426	4552	3810	2753	2593	2994	2487	2481	2711
131	152.081	5199	2898	2587	3013	2051	2724	3042	3114	4041	2530	2811	3216	3181	4932	1966	3264	2376	2184	2343	1904	2621	2678	2646	1879	2760	2127	42186	5199	2558	2466	3341	2192	2610	2477	1617	1860	7104	3748	6338	2552	3502	3104	2188	1802	2215	1839	1966	2248
132	153.02	1175	1758	2040	2162	1956	2223	1212	1422	6133	5448	1647	1573	1465	1206	3369	2460	3146	1895	3123	3942	1280	1743	2058	2604	1370	1343	1242	1245	2724	3042	986	1400	1446	1165	2691	1976	15854	3851	3567	6133	1381	1227	2083	2672	2914	2711	3204	3240
133	153.056	1356	1490	1021	1074	2196	2083	993	1301	5658	4172	881	1108	1212	1047	3328	2367	3004	2023	3157	3873	1125	1738	2265	2450	929	718	1063	1142	2932	3114	661	1098	773	733	2581	1908	10764	3181	5947	4816	1088	981	1506	2204	2593	2376	2445	2558
134	153.067	1689	1963	2767	2985	2513	2265	2598	2105	5887	4517	1266	1531	1298	1272	3618	2300	4172	2994	4172	4735	2481	3227	3426	3240	965	938	1168	1356	3302	3341	2569	3277	3748	4290	3063	2587	17909	2811	8036	5887	1743	1359	3519	4348	3583	3302	3601	4041
135	153.128	2169	2006	1051	1066	2083	1531	1493	2094	6487	3769	1323	1367	767	1758	3831	2339	2400	2044	2781	3653	1260	1118	2795	2587	1002	1669	1983	1603	2598	2547	1138	1162	643	1181	2535	2055	6728	1947	12998	5395	1740	1108	1254	2774	2335	2124	997	2430
136	154.014	5947	2842	2135	2113	2941	2932	1622	5106	3709	3653	2705	2678	2705	2236	3104	2083	1799	2497	2165	2552	2395	1885	4118	2753	5395	2430	6728	2914	1836	2455	3181	2575	1839	2146	2698	2236	2949	8178	10228	9503	2826	2177	1449	1772	2120	2569	1597	2113
137	154.062	44627	31678	112320	124458	21859	23424	143742	246677	27548	25287	20449	22618	27548	26389	17375	16312	91865	101873	75120	75120	101873	101873	36383	42186	15400	12998	54523	27548	22618	23424	82877	91865	91865	101873	58241	68670	42186	47442	16312	30227	28748	25287	75120	82877	124458	124458	101873	112320
138	155	4260	2711	1441	2621	560	993	2215	2318	753	773	2223	2058	2135	2435	806	661	572	509	560	604	1603	1367	947	740	3023	2371	3729	2906	753	725	2211	2244	1419	1966	652	1091	1320	1115	1200	1165	2240	2405	678	687	479	703	548	494
139	155.108	2634	1901	1591	2240	1138	1362	1983	1452	1298	1490	1392	1812	1686	2200	938	1178	1098	1224	960	1570	1895	1473	896	1487	1778	2450	2502	2466	1512	1158	2047	2343	1589	1764	812	1481	1661	1084	1594	1617	2016	1927	1171	753	1081	1245	1545	920
140	156.031	916	661	243	593	2173	1074	392	843	1029	2300	901	1059	572	643	1088	1406	2120	1717	1898	2304	891	952	1280	1556	773	604	1009	175	1317	1040	243	1178	1040	740	2291	1340	5062	2109	4094	3146	1036	624	1370	2236	3181	1551	981	781
141	156.067	1653	1184	1490	1836	2581	2131	2062	1772	1667	2849	1197	1628	1098	1165	1581	2362	3181	2767	2502	3277	1963	1575	2192	2445	1036	1149	1191	1395	2711	2058	1498	1917	2124	2076	2781	2400	6567	2487	6487	3851	1650	1597	2265	3290	5199	2857	2508	2146
142	157.05	1224	1323	1462	2102	2124	1286	1403	2818	1406	1066	2967	2371	1184	1044	1542	1531	2139	1729	1778	1848	1242	1686	1631	1743	1570	2826	1993	1304	1471	1689	1983	1476	1842	1758	1227	1063	1815	1758	1589	1553	1245	1562	1767	1430	1953	1145	1403	1633
143	157.087	2080	2265	2466	2581	2621	2044	2519	3426	1675	1675	3216	2753	1767	2652	2051	1920	2440	2287	2376	2587	2309	2564	2026	2291	2055	3063	2487	2223	2169	2162	3135	2640	3042	3441	2073	1857	2109	1879	1711	1833	2265	2460	2343	1937	1895	2362	2200	2083
144	158.083	1446	2227	1956	2487	911	1122	1286	2718	1589	1892	2541	2508	1970	1351	1254	1215	1542	1901	733	1171	1775	2135	1194	1882	1815	1473	2724	1772	1200	1101	2165	1620	2541	1947	1433	1152	1239	1446	1320	1481	2047	1275	1091	1191	1152	1009	1746	1142
145	159.066	2371	1537	1882	2051	1165	891	1892	1755	1105	1122	2304	2211	2343	2158	969	837	1077	881	943	1066	1830	1882	1131	1233	1898	2291	2030	1970	1066	1575	2274	2541	2069	1735	1070	881	1446	1389	1340	1326	2621	1933	860	1074	1367	1254	1468	1348
146	159.102	2020	1600	1824	1523	938	1149	1471	1567	1224	806	2477	1937	2180	1732	1017	843	1033	934	1254	1304	1266	1661	1070	1425	1863	2023	1239	1787	1269	1501	2455	2296	2207	2219	1098	1242	1245	1245	1152	1115	2169	2256	1295	1112	1212	1175	1650	1400
147	160.026	1700	1367	1812	1295	812	1706	2269	3146	781	1301	1419	1506	1689	1793	825	2265	1230	1436	767	906	1438	1669	2466	1484	1206	1257	2477	1278	1149	806	3004	2581	2652	1960	990	787	3316	1732	670	1419	1911	1356	1257	929	1743	1337	1215	1594
148	160.062	2087	1667	3074	3535	1655	2558	3519	3636	1400	2023	6411	6133	2652	2460	1260	3032	2530	2598	2051	2994	3032	2724	3502	2300	1681	1914	2672	2020	2127	1606	3277	3104	9066	8865	2313	2296	4348	2598	1406	1990	2774	1917	2739	2386	5768	5448	4319	4588
149	160.889	1802	2102	670	572	509	760	981	1040	1280	1425	1802	1063	2030	1135	1051	479	643	479	687	848	1534	175	1040	1009	990	1452	2552	2040	652	960	1392	1263	993	175	633	670	1608	1867	1403	1457	1729	1827	901	871	947	781	624	760
150	160.972	1537	1940	1115	1323	1471	1367	1647	1512	2162	1655	1509	1242	2162	1384	1898	1055	1462	1559	1717	1312	1473	1168	1537	1876	1081	1746	1885	1700	1088	1600	1526	1409	1636	1298	1118	1411	2080	2634	2127	1867	1203	1509	1943	2116	1446	1512	1145	2219
151	161.024	891	1498	1158	993	1422	1389	1617	1108	2154	1678	1098	965	1672	924	1930	1309	1683	1517	1749	1714	901	947	1749	1775	718	1460	1263	1138	1215	1570	1145	1376	1517	1446	1135	1398	2040	2445	2240	2006	812	1044	2051	1901	1409	1675	1239	1983
152	161.036	1381	1395	1301	1094	1542	1446	1581	1392	2593	2013	1122	1084	1990	1175	1937	1490	1717	1711	1740	1830	1059	1115	1979	1761	956	1678	1493	1433	1487	2033	1298	1414	1567	1409	1449	1711	2094	2788	2826	2524	876	1084	1940	1933	1683	1738	1212	2051
153	161.046	1870	2304	2445	1993	2425	2322	2530	1979	3114	2391	2724	2530	2898	1898	2811	2322	2610	2604	2711	2665	2278	2165	2627	2724	1647	2376	2003	2309	1911	2767	1876	1963	2430	2519	2598	2976	2994	3965	4657	3636	1940	2502	3135	3146	2343	2252	2069	3042
154	161.06	1091	1409	1351	1101	1481	1622	1586	1155	2252	1484	1376	993	1947	1070	1914	1647	1790	1644	2016	2040	1345	1128	1845	1793	711	1689	1433	1254	1444	1821	1135	1301	1895	1600	1548	1879	1908	2371	2781	2296	1077	1332	1937	1769	1617	1997	1376	1976
155	161.096	703	806	973	891	1230	1112	1283	1105	1824	1101	687	572	1743	1005	1465	1653	1272	1168	1481	1947	773	687	1573	1044	725	1051	1158	1059	1298	1414	876	848	981	1051	1221	1755	1681	2083	2672	2287	746	429	1381	1381	1248	1481	990	1639
156	162.022	2535	2818	2610	3169	3618	3873	2672	2774	4816	3328	2698	2746	2200	2646	3426	4290	3411	3396	4894	4016	2615	2450	3873	3551	2541	2274	2587	2724	4620	3146	2932	2564	2753	2240	2834	3485	13399	12305	9266	18509	2362	2659	3094	3023	6645	4290	2834	4145
157	162.056	1263	1307	1960	1452	2131	1966	1292	1066	2949	1465	1236	1509	1181	1283	2113	2502	2455	2502	3567	2519	1105	1515	2207	1950	1245	916	1292	947	2732	1812	1479	1118	1565	1128	1289	2508	3042	2575	2967	3290	916	965	1614	2196	4735	2698	1675	3157
158	162.078	1351	1749	1990	1304	2269	1923	1158	1224	3618	1885	1444	1603	1251	1194	2162	2593	2343	2646	3709	2466	1135	1726	2487	1691	1526	843	1348	1178	2335	1761	1790	1224	1335	938	1755	2711	3114	2535	3023	3114	1084	1283	1236	2400	4016	2236	1540	2881
159	162.094	1562	2477	1930	1040	2091	2009	812	920	3873	1542	986	1236	1406	1365	1889	2256	2109	2530	3455	2367	1184	1752	2318	1573	1376	572	1165	806	2009	1430	1553	947	1257	1088	2300	3302	2818	2065	2395	2711	1040	1312	969	2192	3601	2313	1542	2842
160	162.891	1755	896	1178	1171	2634	661	548	934	1738	1672	825	973	1165	952	2069	906	1239	1359	2105	1764	1098	1033	1904	2252	1013	1158	1381	1251	1641	767	740	819	593	604	2020	3216	6910	1537	3690	2313	848	593	1411	1620	2705	1233	695	1738
161	163.04	1138	1614	1678	3157	3084	2291	2400	2232	2037	1761	1799	2240	1761	2371	2564	2530	2502	2541	2207	2425	2627	2330	2524	2395	1367	1131	1979	1553	2215	1631	1966	2098	2530	2381	2604	2705	2781	2003	2640	2564	1468	1292	2313	2265	2873	2739	2541	2958
162	163.061	6268	12998	5245	7412	13399	11045	4932	3216	6728	6910	6487	6338	9266	9503	10228	10478	6821	7194	7012	7516	4552	4145	13399	12647	6338	6487	1746	8678	6910	6910	10228	9744	6821	7012	16834	16834	2440	2102	2020	2080	9266	9066	14967	14146	6487	5550	8865	9266
163	163.076	1260	1495	1209	2076	2076	1970	1460	1647	1639	1509	1406	1504	1059	1809	2309	2481	1370	1490	1738	1833	1655	1254	2219	2304	1667	1197	1506	1573	1963	1427	1430	1416	1362	1251	2102	2116	2003	1815	1769	1740	1242	1242	1755	1537	1993	1540	1606	1740
164	164.035	2304	1761	1700	1257	1784	2818	1895	2146	2023	1821	1490	1796	1131	1289	1836	2120	1647	1509	2487	1761	1468	1315	2180	2958	1729	1726	2165	1681	2296	1953	1260	1481	1307	1920	1818	1589	2445	2069	4588	2165	1227	1409	1778	1990	2665	1930	2718	1526
165	164.072	19776	22618	33027	33027	11338	12998	42186	36383	15854	14533	36383	36383	40236	40236	12305	11958	42186	42186	38130	33027	44627	44627	18509	22618	14967	14533	2665	14533	19077	14967	36383	38130	54523	54523	27548	27548	3396	4517	7412	2753	19776	17909	40236	40236	38130	38130	36383	36383
166	164.108	1462	1081	1197	1145	1242	2497	1224	1438	1641	1171	1908	725	1055	997	1094	1752	952	993	2109	1398	993	1191	1647	2158	1381	1578	1943	1790	1703	943	1162	1392	1212	1286	1504	1317	2547	1908	4517	1953	733	997	1122	1359	2691	1452	2564	876
167	165.019	6645	5062	6411	6411	8036	6268	4894	7300	13754	13754	4620	4620	4775	4481	6645	6821	4348	5245	7412	7012	4932	4894	9066	6645	5448	5887	16834	6411	5550	6411	5062	4857	3810	4348	5947	5018	44627	42186	34625	82877	6069	5062	4894	3769	7412	7012	5199	4857
168	165.041	3441	3123	2718	2287	4229	3169	3769	2826	4016	3369	3094	2127	4172	4348	3690	4260	2849	3535	3601	3032	3063	3341	3748	3204	3328	2873	2558	2842	3181	3519	3411	2826	2410	2051	3240	2834	2873	3567	2753	3094	3583	2774	3851	2932	3709	3636	4735	3729
169	165.056	2335	1481	2188	1809	2906	1697	1764	1764	3104	2958	2519	1490	1923	1567	2519	2753	1661	2471	3181	2711	1986	1836	2530	2440	2547	2211	2158	1873	1930	2367	2204	1743	2016	1681	2460	2204	2615	3146	2256	3396	1923	1403	2724	1672	2788	2803	2440	1509
170	165.092	2615	1722	1863	1790	2400	1515	1512	1914	2678	2487	2627	1239	1940	1498	2487	2627	1608	2120	3502	2634	2158	1708	2477	1839	2985	2547	2240	2244	1764	2395	2296	1851	1889	1793	2367	2006	2672	2795	2165	2865	1848	1540	2430	1749	2269	2640	1927	1354
171	166.041	2188	2718	1735	1873	3063	2774	1738	4620	6069	3253	1821	1181	2932	1664	3942	2949	3063	2732	2640	1809	2006	1044	2552	2610	1586	2646	2109	1487	2493	2569	2587	2746	2985	1879	1824	2477	7516	9066	2652	3471	2154	1620	2425	2367	2440	3104	3084	1664
172	166.051	2958	3426	2207	2634	3748	3396	2313	6645	7300	3873	2135	1772	3204	2146	4775	3382	3535	3426	3053	2335	2640	1683	2788	2923	2116	3316	2575	2127	2873	3181	2865	3601	3369	2718	2362	2906	11958	11633	3790	6338	2711	2158	2914	2914	2967	3690	3302	2192
173	166.974	2739	2435	2227	1002	3583	2665	1863	2466	1703	3277	1304	3146	1051	2502	5395	4145	1706	3653	3341	3240	1885	1970	3455	2339	1976	3382	2932	3502	4290	5550	2261	1749	1301	1870	2309	3851	40236	8865	2646	21144	2395	3013	2367	2165	2410	2497	2684	2040
174	166.998	2711	2659	1802	781	3328	2552	1778	2252	1416	3084	1227	3004	1115	2530	4894	3583	1534	3084	3146	3123	1892	1979	3302	2256	1686	3123	2610	3583	3729	4976	2139	1717	1575	1806	2256	3653	25287	5550	2376	9971	2204	2811	2283	2188	2460	2080	2371	2256
175	167.021	5153	6195	4448	3114	5106	4517	4657	3672	2211	4775	4319	6195	5153	7194	9971	7903	5500	6069	5062	4172	4414	3992	6728	6195	2881	4041	2881	6567	4775	6268	4816	4229	6728	7412	5448	6567	26389	3918	2244	9266	7634	7903	10228	10228	6005	5245	6133	5448
176	167.036	4657	4200	3583	2244	4414	3567	2684	3709	3004	5199	2711	3831	3918	5245	6487	4696	3253	3748	5395	4481	3535	3851	5448	4172	3063	4260	5018	5947	4517	5831	3851	3355	2357	3240	3873	4657	54523	5887	2958	14146	3636	4657	3277	3169	3851	3672	3790	3618
177	167.06	2967	2455	2415	1422	2718	2016	1879	3053	1650	3146	1729	2788	1376	2849	4517	3042	1639	2339	3583	2395	1860	2196	3290	1818	1937	3227	3618	3328	2985	3672	2400	1667	1457	2026	2177	2826	16834	2610	2188	4172	2610	3053	2410	1892	2541	2065	2236	2826
178	167.082	2803	2420	2732	1930	2487	1851	2200	3748	1653	3042	2177	2711	1617	3004	4200	2873	1920	2016	3551	2215	2026	2530	3169	1821	2139	3290	3965	3004	2923	3471	2646	1904	1851	2188	2274	2691	11633	2304	2055	3411	2678	3032	2287	1970	2724	1973	2146	3290
179	167.108	3519	3094	3216	2691	2932	2296	2898	6133	2386	3965	3084	3084	2283	3831	4857	3013	2158	2252	4816	2705	2466	3302	3896	2192	2640	3790	8178	4620	3063	3601	3551	2073	2215	2180	2811	2865	17375	2353	2420	3729	3277	3769	2958	2309	3396	2818	2513	3810
180	168.005	614	860	1091	1481	1295	1708	1115	1152	2627	2502	370	793	965	1002	2552	1769	2958	2240	1863	2037	1614	1457	1600	2640	993	652	1389	787	2410	2348	1165	806	1427	1178	1895	1990	2634	2215	5887	2497	509	711	1298	1289	2640	2200	2240	2581
181	168.067	901	1005	1149	1471	1647	1898	911	1722	3396	4066	703	1128	1589	1081	2575	2065	2116	1927	2098	2477	1481	1520	1764	2718	1317	1152	1653	1248	3084	2598	1077	876	1644	1091	2976	2062	3240	2450	11958	4041	997	1047	1824	1436	2513	1901	2665	2386
182	168.078	973	1070	1036	1283	2493	2535	1005	1911	3485	4260	1101	1272	2236	1597	2834	2219	2296	2040	2430	2627	1937	2013	1806	2774	1422	1128	1799	1717	3942	3240	1152	1036	2158	1354	3204	2180	3290	2564	15400	5106	1304	1565	2040	2051	2732	1867	2967	2678
183	169.014	781	670	1245	812	929	1452	535	1337	1381	1084	977	661	370	1029	1457	1118	1537	1378	1200	1142	860	1403	1937	997	687	740	1784	1298	901	1165	1206	1005	285	1236	746	924	1295	1520	1876	1842	447	848	891	1036	881	1381	920	934
184	169.051	1118	787	1066	997	1142	1517	1055	1551	1520	1462	1251	781	392	901	1545	1386	1617	1548	1658	1573	1118	1446	1812	1326	906	661	1833	1359	1295	1367	1219	1059	633	1444	1406	1025	1498	1622	2232	1983	740	1088	1115	1315	1570	2091	1005	1455
185	169.123	1354	1487	1641	1029	1778	2051	1040	2724	1487	1933	1312	1639	1332	1573	1860	1578	1857	2219	2127	2139	1145	1772	1993	1414	1084	1317	2033	1729	1700	2188	1675	1686	1155	1983	2162	1438	1778	1848	2691	2415	1356	1740	1362	1523	1655	1717	1158	1839
186	170.045	1553	1589	947	1084	535	1200	1343	2184	901	1025	1209	1927	1529	1212	916	1212	746	1245	1135	871	1055	1562	1138	924	1960	1796	1960	1799	2535	760	1209	1354	1617	1501	1236	548	2335	1600	1752	2058	1885	1286	1329	1131	1370	1051	1481	1441
187	170.12	1529	1845	977	1055	1365	1793	1002	2335	1732	1703	837	1354	1272	1088	1365	1898	652	1462	1597	1155	938	1589	1729	1286	1764	1212	1761	1384	2803	1351	1025	1203	1021	1320	1337	1365	5605	2746	2000	2587	1644	1055	1392	1386	2481	1545	2016	1565
188	171.007	1923	2098	1203	1697	633	560	1317	1570	1206	1197	2169	2200	1889	1933	1197	871	960	965	865	703	1376	1963	934	1351	1540	1625	2055	1578	819	929	1848	1487	1870	2023	965	886	1414	1515	1248	1343	1639	1821	960	843	960	711	760	509
189	171.066	2552	2391	2073	2023	1947	2023	1827	1545	1937	1889	1956	2535	2732	2941	2173	1743	2367	2109	2348	1775	2508	2634	2165	2466	2232	1681	2244	2120	1697	1870	2435	2240	2575	2923	2445	2120	1845	1854	1608	1796	2180	2420	2080	2219	2091	1591	2173	2003
190	171.077	1898	1523	2508	3053	1036	901	1606	891	1392	1329	1389	1860	1520	1879	1295	1292	1802	1749	1631	1152	1799	2044	1531	2013	1158	1017	1781	1468	934	1131	1717	1570	2223	2739	1414	1251	1526	1611	1427	1565	1221	1594	3290	3396	1749	1667	1531	1135
191	171.093	2287	1830	1251	1224	1168	1155	1098	1381	1683	1520	1212	1950	1597	1857	1565	1441	1512	1155	1809	1272	1400	1548	1567	2058	1403	1465	2425	1735	1152	1295	1594	1094	1498	1927	1589	1335	2013	2058	1833	2016	1487	1882	1444	1636	1473	1647	1611	1269
192	171.139	7516	7768	7012	9066	6821	6728	5448	5500	10228	8328	6133	7300	7194	6821	7412	6728	6645	6567	8036	7104	6005	6411	7300	7903	7300	7768	6268	8865	6411	7012	7012	7012	6567	6821	6195	5713	6821	12998	16834	25287	8328	7516	5344	5658	6268	6411	5713	5713
193	172.04	3502	3748	4172	4041	1356	812	1867	3302	1077	1444	3123	2367	3157	3042	1145	1070	1381	1215	1017	1112	2381	1691	1307	1033	1930	2162	3810	2339	1278	1021	2711	2610	3146	2116	1356	1239	1700	1278	1471	1356	2087	2994	1209	1348	1272	1074	1142	1209
194	172.061	4016	3965	4348	4348	1400	924	1986	3441	881	1340	2985	2420	3063	2857	1081	876	1409	1422	969	1227	2204	1700	1436	1017	2047	2169	4775	2497	1219	1081	2746	2684	3240	2154	1455	1215	1691	1370	1473	1301	2184	3023	1200	1230	1295	943	1033	891
195	172.097	4448	4816	4976	4620	1689	1272	2524	3810	1320	1633	3567	2834	3355	2724	1455	1414	2073	1689	1460	1537	2391	1799	1863	1444	2291	3023	6195	2849	1611	1490	2788	2967	4094	2865	1842	1441	1940	1586	1854	1542	2524	3636	1622	1717	1824	1625	1586	1644
196	173.009	1583	1074	1187	1462	1997	2435	1812	1802	3341	3942	1203	2087	934	1084	2013	1851	2023	2615	2055	2698	1545	1242	2724	2248	1063	1224	1409	1084	2304	1769	1200	1242	1025	1187	2610	2818	2223	3426	3411	4414	1332	1122	2020	1578	2746	1617	2678	1818
197	173.045	2207	1854	1787	2135	2188	3181	2318	2420	5106	5106	2055	3032	1540	1280	2131	2508	2278	2781	2200	2795	2030	1504	2914	2219	1793	1953	2065	2192	2615	2274	1586	2165	1194	1386	2665	2581	2477	5395	3709	4229	1845	1683	1830	1842	3032	1678	3123	1950
198	173.071	2445	1923	1444	2087	1722	2803	2659	2698	5062	5062	2040	3316	1667	1381	1487	1923	2102	2774	2026	2724	2192	1359	2497	1973	1583	1892	1933	2248	2073	1966	1973	2200	1295	1655	2139	2142	2207	3502	2718	2898	1769	1799	1559	1301	3042	1460	2691	1655
199	173.082	4414	3810	3013	4481	3690	5199	4735	5245	9744	7768	4517	5658	3636	3455	3114	3063	3653	4517	3918	4588	3810	3411	4382	3328	3290	3618	4118	4775	3851	3063	4382	4620	4775	5395	3992	3729	3965	14146	10764	13754	3240	3567	3192	2958	5658	3601	6195	4481
200	173.093	2923	2598	2547	3455	1882	3328	3873	2732	5831	5768	2732	3992	2552	1917	1449	2030	2842	3411	2252	2865	3204	2131	2665	2016	1842	2318	2215	2881	2219	2044	3084	3123	3181	3277	2376	2304	2219	4016	3240	3240	2326	2219	2211	2020	4319	2030	3264	2410
201	173.104	10478	7903	14967	18509	3896	5831	7768	17375	8865	7516	3851	5448	3253	2873	2405	2985	7194	8678	7768	9266	6411	6268	6487	6268	2739	3277	2873	5106	2949	2958	7768	11338	10228	16834	5887	5245	2803	6487	3519	4066	3471	3382	13754	17909	8678	8036	8509	11045
202	174.019	2300	2753	2211	1260	1993	2865	1706	990	2659	2154	1248	604	463	1278	1873	2691	1468	1473	2788	2154	1452	1501	2278	1600	969	1400	1743	1135	1986	2240	1301	1070	901	1094	1025	1029	3074	14533	4552	2188	1233	1430	2003	1242	2207	1911	1484	1812
203	174.056	2440	3341	2362	1706	2450	3636	2030	1386	3240	2684	1708	891	1135	1827	2455	2547	1917	1493	3042	2684	1873	1956	2348	1997	1438	1818	2395	1476	2326	2634	1465	1427	854	1542	1203	1697	7012	17375	11338	3023	1722	1870	2016	1351	2196	2142	1940	1764
204	174.077	3851	3831	2958	2256	2811	5245	2634	1697	4894	4145	2460	1620	1911	2746	3169	2711	2646	1943	3965	3519	2535	2659	3074	2376	2131	2487	4816	2124	2795	3441	1818	1923	1465	2065	1882	2343	33027	33027	31678	8328	2353	2330	2803	1876	2558	3004	2493	2435
205	174.089	7412	9503	24329	25287	3790	6133	27548	21144	5500	5395	21144	19077	12305	13399	4229	3253	28748	27548	21144	19077	33027	33027	9744	10764	2906	3535	3831	6005	8509	8509	30227	30227	40236	42186	15854	14533	31678	40236	20449	4775	13399	12998	17375	16834	33027	31678	28748	28748
206	177.055	1416	1857	3264	2410	2873	2746	1746	2023	1591	1700	1691	1251	3146	2326	2102	2204	2180	2291	1594	2753	2410	2760	2113	2400	3104	3084	1002	1537	2330	2487	2154	2309	1749	2425	2219	2232	1278	1260	1498	1340	2760	2410	1956	2047	1833	1681	1589	1422
207	177.092	1254	1419	2013	1301	1343	1628	1457	1669	1266	1254	1573	1036	2169	1639	1650	1398	1446	1678	1236	1633	1661	1591	1752	1735	1761	2020	1224	1462	1359	1406	1740	1672	1815	1790	1436	1764	1473	1295	1501	1323	1400	1219	1714	1867	1219	1215	1340	1178
208	178.051	1540	2009	1283	1403	1717	1933	5947	2300	1425	2040	2009	2684	1315	1775	1484	1523	4041	3729	2767	2678	2788	2343	1895	1641	1542	1775	1055	1212	2445	2023	1460	1462	3502	4016	1517	1200	812	1009	1784	1452	977	1487	4448	5153	2420	2291	4145	4172
209	178.087	2003	2240	2158	2139	2009	2211	2357	2795	2610	3227	1933	1986	1764	2244	2330	1990	2552	2348	3084	3094	2826	2146	3204	2309	2065	2857	2405	1882	2552	2581	1950	2142	2023	2009	2227	1769	2353	2296	4290	3277	2131	2304	2497	2985	2139	2547	2803	2684
210	179.057	2889	6268	3653	3790	2211	2151	19776	12998	1307	1286	5062	4552	3094	2967	5448	5018	3355	3502	1108	1013	4348	4657	901	1074	3471	3672	1312	3104	3672	3502	4696	5153	4319	4696	5293	5062	1021	924	934	952	8178	7768	7412	7104	2430	3094	7516	8036
211	180.067	34625	36383	58241	58241	14146	15400	68670	68670	14533	16312	44627	47442	44627	42186	10764	9971	68670	63130	44627	44627	68670	68670	26389	31678	13754	14967	1578	19776	28748	28748	54523	58241	75120	75120	38130	40236	2030	2541	1758	1821	33027	31678	54523	54523	63130	63130	82877	75120
212	181.071	4696	5831	9066	8865	2857	3551	10228	6910	2376	3240	7516	6910	4696	5713	2665	2678	9266	9266	6195	5831	9066	8865	3328	4094	2698	2627	1917	2621	3653	3690	7634	7768	11338	12305	4552	3942	1740	1973	1581	2030	4696	3551	5831	6268	10228	9503	10228	10478
213	182.012	2200	2604	2923	2265	2343	2219	1758	2386	2724	2211	2672	2519	2120	2711	1414	2211	1895	1876	2659	2261	2524	2211	2386	2547	2420	1917	2440	3042	2287	2391	1870	1683	1784	2177	2269	2564	2131	1933	3918	2335	2055	2047	1740	1553	1717	2265	2826	1809
214	182.046	1644	2065	4657	3567	1562	1611	1101	1901	1617	1309	1879	1787	1400	1839	876	1600	1278	1534	2335	1462	2215	2094	1743	1908	1927	1526	1920	2142	1784	2006	1767	1269	1586	1851	1898	1781	1622	1559	2487	1793	1683	1647	1351	1465	1362	1498	2232	1304
215	182.971	986	781	494	370	969	1115	522	1002	1963	1142	843	901	906	800	1738	1667	1365	1125	2244	1720	746	969	1901	1848	463	848	1203	871	1335	1181	535	787	670	871	1348	1181	1729	1892	1738	1812	773	843	1836	1476	2023	1933	2037	2158
216	183.066	865	993	695	695	1493	1956	604	1044	2142	1506	718	812	711	848	1633	1694	2000	1484	1997	1963	624	463	1720	1885	583	865	1115	643	1548	1639	614	740	711	725	1876	1490	1764	1769	2113	1917	572	806	1473	1600	1752	1655	2244	2091
217	184.061	2646	2724	1781	3382	1184	1633	2535	5062	1851	1691	3502	2593	1495	1481	1278	1556	1509	1395	1979	1889	1278	2040	2211	1162	2610	2058	6133	2659	1181	1842	2069	2569	2109	1498	2098	1283	1914	2569	1611	2131	1326	2818	1272	1812	876	1644	1722	1301
218	184.099	2493	2932	1468	3965	1074	1473	2958	5887	1885	1686	3396	2481	1956	2105	1537	1708	1625	1430	2318	1732	1074	2069	2621	1427	3084	2062	3290	3181	1074	1531	2508	3169	2080	1292	1953	1162	1631	1842	1481	2047	1419	2705	812	1979	1044	1419	1851	1697
219	185.118	1589	1449	1227	1425	2519	2732	1425	1708	4145	3455	1681	2069	1845	1591	3013	2640	3240	2711	2593	2818	1462	1537	3690	3216	1436	1194	1591	1345	3411	3004	1620	1772	1735	1556	2842	2627	2430	2309	3369	5199	1495	1376	3074	2244	4382	2513	2788	2196
220	185.155	2524	2291	1683	2080	3502	2718	1691	2615	5153	5605	2552	3023	2450	2006	3471	2914	3748	2976	2811	3053	2196	2541	4414	3769	2564	2287	2044	2530	3918	3709	2376	2530	2326	2627	3013	3328	2513	2711	4414	8036	2256	2487	3672	2530	4894	3023	2672	2135
221	186.02	3157	3396	3240	1556	1567	1867	3084	1830	1743	2091	1370	1815	1614	2023	1573	1373	1764	1647	2192	725	2552	3023	1460	865	2445	4066	8328	2502	2240	1722	2223	1824	1848	1873	1940	1245	1827	1778	1930	2322	1889	2881	1689	1433	1515	2040	1476	1778
222	186.056	4319	3653	3455	1743	1818	1661	3169	2227	1359	2261	2026	1827	1860	2335	1427	1162	1740	1784	1689	787	3114	3032	1708	773	2256	3181	7412	2269	2232	1275	2672	1937	1973	2173	1644	1351	1575	1796	1722	2023	2076	2564	1973	1304	1419	1842	1581	2124
223	186.078	4976	3992	3341	1772	2184	1775	3441	2541	1484	2274	2381	2173	2192	2640	1337	1365	1963	1802	2124	911	3216	2923	1667	1197	2261	3114	11633	2547	2420	1573	2767	2026	2169	2357	1722	1326	1749	1775	1976	2223	2227	3074	2013	1365	1885	2353	1600	2080
224	186.113	7194	5448	4200	2391	3396	2604	3583	3729	2466	3181	3157	3157	2760	3636	2204	1726	3084	2795	2881	1781	4118	3709	2493	1836	2691	4200	26389	4260	3123	2139	3169	2621	2640	2949	2826	1923	2120	2435	2248	3013	3264	4172	2634	2023	2158	2949	1943	2724
225	187.007	1017	1631	4620	5245	3636	3601	7104	2914	2923	1950	12998	12998	8509	8865	2440	5658	4290	5199	1746	2058	3396	3942	4348	6567	1860	1839	1184	2672	3192	3123	670	583	11633	11338	1444	1495	2400	1686	2026	1815	993	886	4041	4414	4816	4816	9066	8678
226	187.022	346	548	773	624	1487	1094	725	1236	2460	1854	1021	1025	911	831	1187	3831	1101	1851	1257	1586	370	243	1614	1796	593	494	1112	687	1867	1775	318	509	825	812	1275	1304	2357	1700	2196	1960	781	733	1033	1460	1960	1857	1914	1531
227	187.05	494	535	583	773	1517	1278	848	1055	3094	2135	175	643	812	860	1248	3636	1181	2058	1446	1650	509	392	1732	1769	509	392	901	346	1827	1738	479	604	831	865	1320	1468	2524	1683	2006	1882	825	695	1286	1664	2080	1806	1956	1337
228	187.097	6195	6133	5448	6728	7194	5947	6910	9266	14967	11045	6910	6821	6195	6487	5500	8328	7412	7634	8865	8178	5293	4932	8036	6821	4976	5062	10764	5887	6567	5947	7194	7903	18509	17909	5550	5550	75120	34625	50517	63130	5448	5658	5448	6005	9503	9066	9503	9503
229	187.109	1013	1272	1950	1876	1854	1608	3369	1960	4066	3013	1746	1559	1655	1495	1562	3355	3042	3690	2184	2535	2967	2204	2343	2278	1197	891	1430	1017	2211	2120	2291	2261	4976	5605	1889	2109	5448	1956	2180	2376	1608	1455	2098	2857	3831	3216	3485	2994
230	187.134	981	1013	1553	1337	1908	1979	1559	1815	4414	3690	1589	1526	1471	1416	1778	3135	2142	2304	2455	2460	1088	1239	2353	2026	1523	1101	1301	1608	2244	2244	1436	1184	1416	1427	1664	2261	6268	1920	2269	2575	1501	1608	1400	2232	2672	2188	2335	2269
231	187.999	2165	2146	3790	3328	1639	2593	3411	1784	2524	1694	2615	2287	2326	1603	2296	2466	2357	1993	2420	2659	2684	2109	2069	2055	2487	1118	9744	5344	2184	1611	2923	3567	4172	3157	3192	2640	5395	2146	3316	3790	2732	2062	3032	2621	1422	2477	2283	2400
232	188.036	2381	2026	2646	3316	1879	2487	2420	2065	2455	2177	2207	2083	2634	1930	3123	2724	1990	1122	1927	2558	1901	1966	1953	2865	2502	1603	15854	4816	2223	2040	1979	2646	2425	1876	2552	2760	5550	2906	3831	5245	2898	2265	2030	2013	1055	1758	1323	1845
233	188.058	2291	2124	2640	3411	1755	2278	2094	2040	2640	2098	2073	2139	2739	2080	3290	2391	2151	1112	1842	2497	2091	2248	1650	2994	2535	1930	18509	3965	2322	2016	2003	2767	2665	1986	2524	2967	6411	2211	4016	4657	3084	2558	2158	1983	1029	1904	1181	1806
234	188.071	2318	2207	2665	3709	1892	2400	1997	1879	2256	1966	2116	2169	2678	2051	3485	2381	2083	854	1787	2256	2151	2322	1512	3114	2415	2030	19077	3896	2339	1876	1775	2558	2415	1761	2621	3146	6487	2120	3653	5605	2949	2826	2173	1809	1002	1793	1128	1512
235	189.001	4229	2357	2652	2309	960	767	2455	3942	1304	1044	2013	2430	3485	2291	956	911	812	1005	494	943	2244	2898	924	548	2627	1885	3396	3992	725	604	1315	2381	1956	2541	767	652	960	1233	1168	1212	2211	2665	1017	718	1108	733	740	956
236	189.04	3063	2055	2455	1983	1063	793	2184	2949	1422	1260	1583	2006	3004	2073	1266	1029	733	1269	760	876	2261	2976	1013	463	2746	1641	3441	3369	718	678	1650	2274	1732	2058	947	860	1128	1343	1236	1317	1950	2760	1260	1066	1017	947	1066	800
237	189.077	2547	2204	2881	2091	1857	1254	2391	3369	2158	1882	2020	2051	3411	2169	1726	1242	1351	1209	1484	1498	2326	3114	1854	934	2803	1821	4041	3240	1343	1184	2006	2497	1512	1633	1848	1406	1481	1901	1556	1606	2196	3341	1403	1272	1444	1269	1077	1433
238	190.086	3636	2923	3567	1885	3567	2873	2124	3094	1848	2196	2405	2204	2558	3094	3567	2646	2652	4094	3135	4290	2698	3157	2746	3535	1578	2795	3227	1911	2640	5018	1559	2889	2343	2732	3253	3341	3831	17909	10478	24329	3441	3653	1263	2795	3790	2826	2410	3382
239	190.099	3748	3042	3672	2200	3851	2881	2240	2958	1857	2151	2659	2466	2774	3396	3672	2575	2932	4414	3302	4657	3004	3290	2672	3502	1490	2803	3135	2094	2781	5344	1839	3328	3204	3227	3302	3382	3216	15400	8509	10764	3567	3471	1509	2849	4448	2842	2634	3485
240	191.02	6821	4290	4066	4016	2604	2976	4448	7104	3471	3382	4118	4481	5395	4657	2767	2932	2811	2672	4041	2513	4588	4552	3123	2558	4588	3455	27548	4894	2581	2296	3992	4094	4016	3396	2455	2732	3672	3094	4200	3519	8036	6195	2711	3135	2698	3042	3135	3104
241	191.056	4382	2873	2627	2906	1381	2124	3290	3851	2127	1983	2440	3502	3810	3441	1639	1689	1433	1738	2967	1553	3264	2849	1927	1468	4016	2386	13399	3341	1824	1740	3146	3396	3396	2753	1115	1927	2326	2076	2215	2003	3942	3328	1726	1597	1947	1821	2131	1904
242	192.068	1927	1827	2705	3502	3074	4290	3216	2640	6567	6411	1895	3042	3277	3810	3992	2269	4200	3851	3992	6268	3636	3181	6567	3810	2558	2033	2627	3535	3240	4657	2348	3192	3316	4260	3426	3455	68670	6910	5344	14533	1854	2646	4172	2535	5106	4448	3769	4066
243	192.102	1611	1162	1248	2116	2339	3316	1312	2013	6411	6069	1108	1953	2391	2958	3277	2252	3013	2173	2524	3992	2219	1740	5768	3471	2109	1772	2318	2615	2524	3831	1118	2006	1796	2598	2348	2615	58241	3831	4481	8678	1493	1963	3411	1567	4260	2552	2732	3084
244	193.034	5500	2949	3114	3471	3672	4857	2932	5018	2425	4382	2083	3519	1901	3053	3157	3535	2450	3455	2598	3042	3181	3441	4260	3485	3114	2753	36383	4414	5106	2219	2405	3157	1908	2169	3396	2646	6645	9744	27548	12998	2615	2127	2857	3084	3918	2395	2889	3748
245	193.051	5658	3114	3123	3690	3942	4657	3316	5658	2581	4735	2215	3690	2188	3355	3441	3471	2508	3601	3032	2932	3290	3426	4229	3748	3369	3042	31678	5018	4976	2343	2640	3485	2304	2781	3441	2621	5887	7903	28748	15854	3013	2348	3216	3240	4041	2598	3063	3851
246	193.133	4172	2376	3135	4145	2958	2659	3192	6195	1581	2718	1796	3601	2300	3135	2898	2994	2058	3253	2634	1495	2165	2774	2335	2857	3216	2678	19776	5245	3485	1729	2493	4118	2818	2513	2440	2016	3992	2640	9503	8865	3328	2604	2781	2760	2958	2154	2326	2587
247	194.047	4775	3471	4816	6487	2746	2711	4145	8036	1960	3355	3748	3769	4260	3519	2497	2665	2746	1608	1686	2487	3411	3455	1930	3157	3831	5153	25287	4932	1732	2430	2604	4696	5605	5947	2016	2367	7634	2967	4448	1597	4260	3502	1781	2440	2552	3084	3851	1263
248	195.03	1289	1517	1332	1799	1732	1063	1953	1476	1669	1639	1029	1013	920	2430	1997	2477	1655	2621	2530	2135	1091	1263	1266	2142	1298	1686	1694	1923	1706	1534	1084	1446	1793	1517	1187	1606	2135	1691	1720	1625	911	1575	1446	2659	1787	1239	1534	947
249	195.051	1044	1650	1381	1591	1827	1197	2718	1416	1606	1473	1044	1029	1025	2274	2184	2672	1517	2652	2652	2252	1194	1017	1473	2083	1047	1337	1540	1534	1990	1672	1040	1398	1979	1551	1332	1818	2405	1970	1839	1647	1181	1523	2076	3063	1914	1457	1758	1040
250	195.066	1084	1729	1622	1738	2120	1729	2604	1664	1860	1839	1033	1101	1233	2322	2460	2958	1930	2857	3074	2857	1245	1236	2003	2391	1534	1354	1703	1644	2497	1892	1122	1452	2113	1815	1839	2184	2705	2184	2069	1873	1187	1534	2219	3123	2146	1767	1950	1145
251	196.009	1845	929	1389	1812	2415	1430	1515	1586	2343	2265	1460	1002	1286	1860	2425	2842	2013	2386	2154	1200	1289	1620	2753	1889	1920	793	1545	781	4348	3157	848	1860	1266	1245	2818	2659	10478	6728	4041	3992	896	916	1833	1283	2774	1790	2466	1667
252	196.027	2519	1851	1970	2252	3094	2109	1842	1983	3253	2811	1950	1608	1711	2767	3004	3290	2322	2610	2746	1997	1755	2803	4041	2353	2450	1449	2326	1389	5153	4200	1289	2283	1583	1537	3227	3277	21859	13399	6910	7194	1523	1398	2362	1761	3502	2348	2873	2177
253	196.097	2818	1681	2300	2313	2652	2169	2016	2811	2400	2678	2098	2274	1950	2219	3411	2659	2219	2158	2818	2023	2493	2941	5106	2113	2211	1661	2460	1976	4414	3769	1036	2547	1947	1732	3114	3441	6069	5293	4382	4200	2541	1790	2381	1752	4588	2192	2739	2296
254	196.982	5550	2967	3748	3204	2994	2857	3992	4894	2652	3519	2753	2941	3551	3084	3896	2493	1966	2435	3690	3690	3227	4414	3227	3455	3748	3748	7768	4735	3004	2003	2781	2552	3104	3851	2795	3042	8328	6195	6567	4894	3851	3831	2146	2724	3618	4319	2030	3709
255	197.044	5448	2487	2985	2425	1976	1749	3227	4448	1647	1930	2204	2386	3084	2739	2450	1758	1312	1343	2330	2223	2487	3672	1923	2200	2967	3485	3672	2889	2040	1283	2659	2535	2760	3042	1749	1836	3618	2477	2914	2371	3227	2530	1531	2091	2296	3567	1583	2236
256	197.068	5293	2497	2914	2318	1611	1551	4348	4816	1449	1570	2400	2604	3216	2914	2569	2200	1854	1821	1775	1746	2711	3896	1606	1873	2923	3471	2811	3316	2265	1796	2976	3032	3302	3551	1603	1746	2581	1824	2169	1911	3341	2914	2898	3441	2204	3535	2587	2906
257	197.082	6069	2569	2898	2524	1950	1764	3426	4857	1573	1752	2335	2627	3023	3032	2080	1669	1515	1433	2047	2127	2530	3873	1976	2030	2781	3831	2914	2932	2033	1686	3114	2932	3063	3216	1583	1633	2767	2020	2502	2083	3519	2508	1515	2006	2248	3441	2165	1911
258	197.155	6411	2672	2530	2188	2252	1990	2818	5947	1879	1898	2535	2818	3135	3264	2192	1966	1506	1495	1963	2051	2080	3535	2020	2116	2318	4094	2291	2445	2177	1581	3810	3094	3023	2826	1091	1509	2760	1799	2381	2094	3135	2621	1691	1986	2124	3355	2000	1726
259	198.014	3328	2564	1501	3063	1367	1009	4290	2760	1278	1266	1381	2391	2471	1920	643	548	1197	1233	1348	1479	1542	1863	1219	843	2173	2610	5344	1930	1138	906	3328	2062	2219	2016	703	718	1520	1495	2142	1778	2803	2767	773	1047	825	1070	825	1063
260	198.076	2357	2367	1836	2739	1197	1029	4481	2348	1070	901	1386	2357	2151	1885	593	652	1337	1304	1263	1307	1821	1746	911	509	2124	2718	2739	1526	1165	652	3302	2177	2127	2547	718	767	1367	1212	2177	1885	2788	2497	1021	1317	1013	1122	1029	1452
261	198.113	2044	2278	1367	2227	837	860	3618	1639	1051	1128	854	2023	2076	1348	494	522	1335	973	990	1239	1484	1758	740	812	1767	2296	2493	1312	1230	703	2684	1892	1708	1933	670	687	1370	929	1764	1650	2481	2139	711	886	956	896	800	990
262	199.097	1178	960	1118	990	1761	1799	860	1292	2116	2016	1063	1021	1094	1315	1700	1152	1970	1806	1468	2020	906	960	1833	2109	876	1040	1257	1194	1787	1105	1105	1025	1348	1168	1219	1409	1735	1743	1950	1749	952	865	1706	1332	1559	1764	1625	1930
263	199.17	15400	17375	12998	12647	26389	24329	12305	15854	25287	26389	28748	30227	17909	16312	19077	18509	17375	17375	12647	13754	17375	17375	21859	19077	21859	23424	17909	42186	21859	21859	20449	21144	21859	22618	16312	14967	7768	30227	17909	26389	22618	19776	12998	12998	14146	13754	11633	11958
264	200.129	1055	891	981	703	1720	1108	787	1051	1523	1876	911	614	410	447	1901	1784	1395	1597	1367	1002	1112	633	1269	1098	560	678	1509	746	1517	1636	896	1009	243	522	1251	1778	1381	1927	2318	1608	410	906	1365	938	920	2006	1263	1101
265	201.113	1775	2575	4260	4735	2541	3748	2339	2652	2357	2477	3942	3355	10764	8678	2357	2376	3290	3123	8328	8328	4517	3690	2420	2460	2634	2154	2113	6268	2967	2646	2718	2016	26389	27548	4857	4816	1933	2440	2410	2248	6195	7194	2873	2732	20449	18509	3074	3053
266	202.073	2131	2169	1870	2211	1898	1455	2322	5448	3042	2524	1438	1495	1562	2127	1389	2076	1565	1414	1639	2581	1548	1257	1824	1895	1758	2232	3992	1686	1743	2665	1603	1142	1438	986	1367	1540	4696	2091	2724	2949	938	1898	1526	1839	1879	1506	881	1714
267	202.086	2000	2252	1717	2261	1729	1370	2300	5713	2958	2646	1534	1400	1436	2065	1323	1876	1473	1335	1542	2652	1591	1370	1799	1636	1802	2252	4290	1839	1752	2788	1540	1236	1534	934	1206	1479	4857	2016	2569	3042	943	1879	1309	1854	1956	1392	865	1583
268	202.109	2430	3169	7412	10478	3290	2371	9503	8178	3567	3471	33027	33027	7104	8036	1848	2420	8865	7903	6268	8036	8036	8036	3810	5947	3253	3551	3502	2252	3709	5245	4041	3502	27548	26389	5831	6069	4657	2051	2634	3053	1908	2976	6728	7634	17375	17375	13754	14533
269	203.033	2724	1904	2180	3729	1790	1248	2353	1628	1476	1809	1842	2135	3114	2058	1257	1257	1044	1033	1326	1419	1168	2169	1384	1501	1620	1787	2287	3135	1386	1551	2177	1911	1683	1708	1105	1178	1686	2269	2051	2400	2151	2711	1081	901	1254	1181	1430	1227
270	203.083	31678	33027	38130	42186	11958	11633	54523	47442	9971	10764	23424	24329	23424	21859	5887	4857	44627	47442	30227	31678	47442	47442	21144	27548	7634	7634	2684	16312	16834	17909	44627	47442	47442	47442	26389	26389	2188	4172	2124	2842	23424	23424	34625	33027	44627	44627	47442	47442
271	204.031	2211	1617	1403	2435	865	1036	2244	1675	1091	977	1298	1194	3013	1622	1055	1128	843	1066	652	1115	1551	1851	753	1359	1272	1168	2265	2278	1414	1545	1556	1315	1066	1675	1055	920	1711	1578	1517	1947	2834	1614	429	695	1436	447	318	633
272	204.054	2857	1520	1398	2192	793	1152	2256	1904	1094	1077	1351	1317	2914	1691	1108	1219	1066	1227	643	1414	2083	2006	1044	1591	1260	1275	2604	2211	1490	1614	1639	1378	1165	2030	1175	990	1683	1589	1583	2033	2547	1672	633	793	1504	670	463	901
273	204.124	3567	1636	2367	2767	9971	9971	2788	2552	1460	1304	54523	50517	28748	28748	4696	5062	13399	12998	1966	2746	19077	18509	1586	2357	320208	320208	3369	3396	1956	2131	1898	2151	9503	10478	1914	1653	1854	1534	1689	2135	9971	9503	19776	21859	12305	11045	33027	34625
274	206.083	1793	952	1155	1583	1625	1301	1269	1767	1778	2410	2691	1142	1914	1181	1824	2410	1441	1889	1266	2326	1509	1323	1761	1084	1655	1323	1930	1367	1681	1650	1895	2410	1772	1567	1799	1686	2278	3355	2091	2634	1206	1337	1697	1889	1863	2564	1152	1743
275	207.049	1658	1221	896	837	2296	1573	1108	1289	2552	2335	1400	1260	1606	2062	2634	1283	2162	1248	1722	2265	1044	906	1821	1329	1155	947	1726	1152	2109	1940	825	1365	1200	1812	1667	2330	2881	2400	1993	2069	1101	1175	1854	1678	2165	2196	1973	2691
276	207.066	3042	2627	2223	2415	3810	3253	2640	2621	4857	4857	2445	2659	3227	3471	4448	2739	3328	2564	3748	3896	2593	2362	3355	2615	2524	2335	3382	2923	3290	3227	2330	3114	2788	3123	2788	3502	8509	10228	5199	6005	2581	2724	2842	2558	3769	3769	3426	4118
277	207.125	1520	1142	661	848	1860	1908	881	1227	3896	2767	781	876	1343	1683	2466	1275	1691	1145	1860	2410	733	318	1735	1365	1152	906	1650	1242	1927	2065	678	1122	977	1212	1553	1655	3690	2502	3032	3123	871	969	1481	1551	2151	2076	1809	2313
278	208.108	1581	1378	1542	1517	2098	2519	973	1359	3204	3851	1441	1446	1345	1094	2753	1901	1620	1720	4290	1175	1029	1476	1769	1940	1066	1468	1345	1131	1720	2318	1168	1191	1658	1755	2652	2386	2646	1990	3485	4319	1761	1209	2200	1481	2659	2207	2313	2873
279	209.03	687	854	718	1059	2466	2391	806	670	4290	5658	916	916	831	819	2283	2610	2767	2487	1986	2760	934	854	2842	2124	624	624	865	997	2914	2923	793	943	1309	1416	3382	3709	7300	4066	11045	4290	881	837	2684	2781	2932	2256	2139	2781
280	209.046	678	1248	1540	1882	3114	3074	1309	1187	5605	7194	1280	1425	2062	2339	3341	3502	3790	3769	2842	4200	1292	1094	4696	3146	1378	1455	1427	1983	3873	3810	1184	993	1414	1362	3851	4016	9744	6411	21144	13399	1384	1098	2581	2767	4414	3341	2569	3169
281	209.068	787	865	522	920	2477	2471	633	548	4552	4894	1427	1438	652	687	2304	2788	2445	2188	1930	2873	643	670	2826	2223	670	711	1070	977	3104	3032	560	572	800	687	3084	3426	8178	3896	12647	4448	703	812	1889	2120	3074	2535	1892	2425
282	210.038	1631	943	1729	1449	4696	2581	1416	1614	3032	4016	929	1074	1138	993	3023	3192	2873	2811	2615	2811	1658	2455	5831	3032	1329	1556	1937	1575	3023	1802	1286	1066	1990	1487	2558	2842	3583	4145	22618	1720	1452	1589	1873	3992	2009	1885	2519	2502
283	210.061	1885	1105	1644	1376	5153	2753	1661	1606	3851	4552	1178	1348	1021	1105	3042	3519	2941	2753	2834	2774	1787	2502	5658	3053	1462	1799	2094	1851	3157	1950	1323	1125	1653	1419	2724	3181	4260	6645	33027	1845	1772	1711	1761	3277	2493	1940	2395	2348
284	210.077	2244	1583	2023	1655	5550	3114	1806	1717	4932	4657	1343	1565	1326	1040	2889	3729	3053	3053	3094	3104	1990	2739	5293	3411	1498	1830	2357	2044	3471	1947	1484	1131	2362	1997	3074	3135	4319	9971	38130	1851	1947	1650	2105	3471	2834	2109	2949	2705
285	211.061	2091	1570	1586	1570	4382	4041	1017	2151	6910	6487	1105	819	990	938	3032	3810	3485	2420	2471	3084	2227	1775	4200	4517	1457	3204	1548	1441	2826	2914	1283	977	6338	6195	3369	3411	12998	19077	58241	19776	1098	896	2994	2142	3240	2659	3023	3328
286	211.109	3426	2705	2069	2339	5713	4382	1573	2976	8328	8509	1449	1551	1706	1882	3729	4552	3690	3042	3355	3709	2705	2386	5153	5500	1700	3240	2530	2037	4066	3382	1833	1914	1726	1746	3965	3831	19776	31678	82877	28748	1857	1930	3316	2746	3535	2753	3551	3942
287	212	1863	1870	2173	2330	2535	2415	2621	3063	2318	3729	2569	2493	1509	1145	3227	2415	3382	3485	1943	2849	2069	2236	2958	2033	1589	1263	1631	1778	3135	2906	1359	2318	2932	3290	4260	1799	2037	7768	7194	6910	1749	1059	3396	2803	3013	3277	3181	3551
288	212.034	1460	1312	1142	1650	2640	2598	1441	2030	3063	4481	1608	1650	1070	678	3063	2236	2753	2889	1655	2318	1200	1526	3023	1842	1911	1392	1689	1471	3013	2941	652	1384	1409	2013	3810	1689	2348	14967	8328	7634	1622	670	2615	2274	2508	2627	2215	2508
289	212.983	760	906	1165	1203	2135	2440	760	1348	1658	1359	876	1622	1005	956	1986	1622	1529	1307	2146	2450	865	1029	1675	1403	1191	1142	1484	1105	2139	2192	969	990	1112	1664	1403	1722	2753	1628	2665	2410	593	960	1672	1778	1545	1628	1125	2058
290	213.077	800	583	548	938	2391	2958	678	572	2200	2381	614	865	837	572	2524	2040	2410	2151	2627	2640	604	583	2339	1732	848	643	746	560	2430	2541	812	670	733	1025	2013	2519	3709	2131	3748	2958	718	494	1923	2003	1738	2131	1920	2569
291	213.125	572	593	956	1365	2326	2949	1025	522	2353	2739	593	787	896	740	2244	1870	2665	2665	2665	2732	843	938	2615	1904	753	703	843	624	2691	2593	767	886	1145	906	2435	3094	2976	2415	3074	2502	318	479	2139	2646	2256	2445	2291	2788
292	213.15	1406	1531	1406	1708	3181	4229	1209	1340	3455	4348	1639	1722	1647	1248	2932	2811	3769	3240	3264	3316	1479	1914	3601	2873	1611	1611	1581	1833	3369	3369	1471	1711	1650	1700	2923	3810	4517	4229	4976	3831	1135	1263	2627	3114	2455	3264	2941	3253
293	213.186	3227	4016	3157	4932	5448	6411	2711	3023	7104	9066	9503	11958	5293	5395	5293	4816	5153	5106	7104	6821	3601	4094	5887	4657	3810	3264	3328	5713	6005	5153	3729	4319	4894	3992	5245	6338	8036	13754	13754	11045	2698	3146	4118	4775	4118	4620	5106	5768
294	213.964	1940	1354	1650	2040	1112	1559	1631	2087	1973	1446	1960	1997	1818	1873	1441	1606	2513	2062	1487	1433	1802	1051	938	2094	1830	1639	2000	2169	1575	1373	1414	1870	2348	1809	1359	1842	670	2154	1694	825	1641	1793	1367	1559	1628	1520	1105	1706
295	214.017	1812	1002	1292	1752	1051	1317	1551	1531	1708	1438	1138	1275	1403	1115	1567	1678	2487	2154	1653	1933	1790	1063	876	2051	1142	1233	1254	1586	1650	1422	1438	1700	2318	2487	1653	1678	1272	2420	1620	924	1681	876	1790	1729	1667	1726	1359	2127
296	214.049	1714	1289	1409	1879	1152	1529	2069	1441	1752	1764	1641	1280	1758	1738	1933	2386	2834	2318	1923	2124	1416	1074	1197	2524	1131	1295	1135	1171	1953	1772	2169	2265	2184	2252	2044	2269	1373	2646	1617	854	1973	1639	2604	2604	2016	2177	2261	2535
297	214.146	1876	997	1354	1895	1979	1726	1452	1487	1901	2788	1567	1066	1029	1128	2023	2455	2818	2477	1933	2158	1436	1301	2227	3441	1017	1345	1436	1315	2252	2113	1337	1644	1403	1940	2767	2023	2204	3074	2207	1706	1416	881	2826	2094	2326	2941	2430	1769
298	215.129	1559	1416	1860	1427	1212	947	1449	1427	1101	1021	1966	1700	1815	1118	1175	781	1128	1332	1416	990	1573	2395	981	1013	1481	1362	1927	1711	1581	934	2080	1639	2227	2774	1370	973	1462	1406	1460	1376	1836	1493	981	812	1084	1125	1493	1320
299	215.166	1239	1457	1633	1142	977	1084	1329	1219	1066	1055	2120	1633	1653	1158	1203	1091	981	1573	1622	952	1501	2283	1162	916	1617	1242	1809	1761	1479	1025	2073	1215	1059	1449	1487	1257	1309	1384	1245	1168	1930	1449	986	1162	1005	993	1378	1125
300	216.036	1332	2313	2283	2564	981	929	2343	1842	1720	825	1711	2232	2795	1650	652	1392	800	753	837	718	2274	2914	1074	1416	2322	1589	2593	2300	860	1471	2450	1809	1821	2665	848	965	1348	1135	1664	1484	2300	1468	2177	2124	1149	871	1498	1708
301	217.98	1787	1706	1465	1215	1821	1542	1365	2113	1441	1512	1479	1091	993	1074	1603	1854	1755	1520	1105	965	1152	1608	1438	901	1184	1386	1769	1815	1501	1658	1155	1332	1365	1112	1400	1714	2033	1275	1416	1551	1802	1230	1556	1122	1197	1650	1047	997
302	218.103	1860	1976	1611	1778	1029	973	2127	1732	1138	1647	1732	1436	1312	1540	1691	1927	1280	1295	929	1409	1149	2020	1495	891	1606	1559	1567	1655	1212	1806	1254	1289	1691	1460	1155	1209	1703	1021	1373	1493	1329	1661	1422	1498	997	1332	891	1070
303	219.028	1155	1493	2357	1501	1047	1224	2009	1389	1055	711	1586	1647	1581	1066	1029	981	1422	1481	997	1194	1449	1187	1051	1206	1221	1416	1487	920	973	1983	1356	1501	1714	1720	1501	1212	1551	1419	1436	1304	1686	1384	831	781	1070	1248	1317	1191
304	221.082	1025	1224	943	1005	1966	2094	831	1005	2269	2087	1168	1257	924	906	2274	1889	1556	2923	2065	1639	911	956	1597	1755	1392	1025	1105	891	1997	1376	881	831	1009	1149	1484	1565	1614	1930	1714	1548	1051	1021	1772	1446	2058	1970	2497	1094
305	223.171	977	1036	1578	1227	831	787	1295	1778	661	787	1717	1675	787	1269	871	695	604	695	746	740	800	860	678	624	1005	2535	1351	1484	781	773	1636	1438	1904	2094	920	740	1029	746	1221	1029	1063	2044	881	787	718	463	787	318
306	225.04	1720	1266	1009	1529	1354	1740	1392	1848	2020	2322	1667	1017	1714	1122	2135	1809	1481	1854	2283	1979	1703	2087	2296	1406	1091	1200	2188	1914	1908	2055	1332	1484	1694	1617	1809	2362	2113	2627	2530	2405	2000	1051	1230	1882	2142	2105	1398	1317
307	225.088	1824	1781	1848	2020	1449	1468	2513	1845	1761	1860	2030	1578	2069	1340	2003	1675	2146	2207	2322	2105	2634	2524	2135	1473	1236	1309	2058	1863	1711	1970	1976	2131	3636	3455	1990	2076	1839	2367	2283	2146	2098	1155	1806	2552	2535	2440	2204	2391
308	225.186	2326	3355	3023	2652	3355	2627	2826	2343	2240	2435	13399	13399	6645	5768	3135	3204	2165	2371	4200	4094	3690	3277	2941	2381	2811	2471	2535	3290	1943	2587	3769	3873	3965	3672	3551	2698	1672	1960	2519	2646	2502	2083	2698	2705	2283	2335	3382	2949
309	227.202	91865	91865	82877	82877	101873	101873	44627	82877	112320	112320	166584	166584	124458	112320	82877	82877	82877	68670	82877	82877	63130	54523	91865	91865	82877	82877	562309	198619	91865	82877	101873	101873	68670	68670	75120	75120	562309	417418	562309	562309	101873	91865	68670	68670	54523	54523	54523	50517
310	228.161	1708	1373	2169	1683	1118	1870	1373	1885	1384	1422	1091	1752	1224	1548	1013	1081	1326	1187	1812	1108	1171	2113	881	1914	2026	1135	1870	1465	1433	1029	2109	1430	2058	1473	1386	1301	1529	1348	1529	1365	2073	1824	1168	1323	2881	2283	831	787
311	229.013	1292	746	1937	1266	1386	1689	843	1168	1895	2094	572	479	285	929	2367	1452	1694	1714	2410	1275	1427	1088	1553	2513	2040	733	973	1392	1272	2223	1125	965	1081	947	1960	1275	2898	7516	2030	2705	1215	1162	1098	1295	1937	1422	947	1597
312	229.082	1842	1343	3192	2184	1323	1639	3264	1947	1784	1917	2326	1914	1600	1667	2248	1449	3369	3355	2581	1600	2985	2665	1848	2898	2094	1063	1329	1409	1465	2287	3032	2672	7300	7194	2400	1625	2732	4857	1914	2493	1260	1427	3918	4145	3169	2788	3114	3672
313	229.144	2192	1678	2593	2395	1889	2013	1860	2659	2410	2575	2047	2300	1772	2309	2849	1860	2386	2405	3114	2116	2116	2083	2051	3169	2711	1675	2013	2415	1870	2200	2016	1920	5245	5344	2296	2188	3942	4448	2162	3355	2440	2033	1575	2435	3146	3618	1815	2026
314	231.1	1947	1471	2200	1386	1209	1005	1411	2177	633	1362	1125	1187	1631	1301	1373	1367	911	1178	1672	1070	1636	1487	1594	1219	1506	1398	2177	1289	965	711	1573	1206	1809	2343	1661	952	1312	1449	1495	1416	1559	1775	886	1740	703	773	1406	1055
315	231.135	1970	1611	2219	1498	956	981	1348	2188	825	1212	1002	1165	1876	1251	1165	1251	1254	1591	1647	1122	1898	1578	1340	1142	1335	1359	2083	1165	1081	746	1911	1395	1927	2842	1669	929	1040	1359	1389	1337	1545	1617	787	1515	806	652	1562	1165
316	232.001	1594	1802	1796	1720	1960	1943	1021	1796	2207	3316	2767	1221	1512	1570	1943	3227	1758	2415	2062	2445	2033	1559	2705	2139	1983	2003	1848	2640	1923	2232	1236	1292	1242	1515	1904	2335	3341	5658	3471	2803	2477	2076	1717	1639	1548	2450	1876	1746
317	232.029	1370	1548	1661	1484	1620	1787	1138	1425	2058	2834	2558	1162	1295	1473	1947	3146	1644	2165	1970	2240	1950	1381	2460	2080	1644	1714	1597	2219	1904	1908	981	1091	1233	1644	1787	2287	2941	4976	3013	2610	2274	1815	1848	1796	1230	2127	1667	1625
318	233.081	1614	1708	1857	901	973	1171	1542	1335	1242	1681	981	2795	947	1778	1830	1703	1575	1686	819	1370	956	695	1639	1669	1292	1515	1384	1556	2634	1495	1772	1002	1622	1044	1242	1378	1581	1438	1761	1904	1509	1694	1227	1209	1498	1309	1320	1425
319	235.171	2006	2256	2405	1911	2069	1937	1970	2076	1943	2296	2044	1298	1438	2659	2200	2923	3216	2274	2400	2177	2102	2177	2659	1970	2353	1882	1517	1956	2976	2204	2445	2598	1647	1565	2211	3551	5831	2524	2659	4260	2248	1298	2196	3181	2000	3396	2391	2223
320	237.077	2684	3729	2865	3810	1930	2076	2232	2405	2415	2865	2652	1901	2598	2564	2091	2357	2640	2204	2678	2481	3382	2269	2062	2581	2219	3396	4145	2732	2236	2248	2985	2113	3074	3341	2471	2248	2857	2672	2627	3169	3426	2627	2652	3094	1755	2760	2087	2065
321	237.112	3204	4118	2672	3769	2410	2367	3204	2753	2120	2889	3672	2732	3290	2994	2615	2445	3104	2818	2826	2691	4894	3471	2236	2967	3074	4118	4229	4348	2842	2564	3896	3042	3253	3104	2718	2634	2826	2760	2587	3216	4657	2889	4657	4735	1983	3551	2767	2493
322	238.095	837	740	753	583	2420	2575	429	633	2006	1436	643	687	1304	1236	2083	2309	1738	1917	2261	2219	896	614	1870	1708	800	370	1802	614	1714	1416	806	535	1033	969	753	1512	1990	3204	2109	2889	819	1752	1591	1529	1711	2420	1923	1735
323	238.113	993	871	711	678	2502	2508	572	593	1970	1381	746	831	1081	1378	2142	2371	2076	2030	2300	2236	1036	678	2087	2003	787	583	1854	652	2020	1664	843	678	753	572	1178	1882	2051	2949	2343	3502	1059	1818	1752	1930	1484	2102	2192	1963
324	238.149	695	479	392	535	2304	2450	447	509	1706	1091	604	410	781	1063	1990	2062	1892	1664	1512	2080	560	509	2283	1658	837	479	1722	392	2357	1384	604	522	479	447	695	1400	1802	2223	1901	2471	583	1367	1009	1487	1257	1703	1911	1473
325	239.022	2672	2466	3382	3094	1691	1125	2192	2223	1625	1504	1591	2124	3942	3123	1381	1051	1455	1732	1398	1269	2678	2481	1851	1901	2158	2330	11338	2865	2165	1389	2497	2023	2265	2278	1278	1735	1920	1633	1606	1589	2003	1892	2564	2322	1740	1411	2062	1490
326	239.238	1409	1565	1784	1622	1309	1490	1644	1398	1370	1257	1320	2076	1726	2165	1436	1529	1298	1286	1009	1406	1332	1923	1493	1376	1675	2322	2211	1348	1993	1354	2142	1251	1717	1653	1438	1973	1790	1452	1455	1644	2519	1681	1904	1857	1384	1206	1664	1221
327	240.086	886	977	593	494	2033	2192	1118	1112	2405	1990	947	711	703	370	2139	2405	1697	1775	1678	2069	760	1245	2371	1348	522	725	1181	1005	2083	1675	886	854	370	346	1827	2169	2774	2691	5768	7768	614	787	2215	1815	1901	2339	1227	1098
328	240.117	831	920	604	243	2102	2200	1149	986	2471	1790	1289	800	819	583	1973	2541	1633	1583	1329	1681	854	1047	2287	1242	854	1084	1149	1108	2435	1578	800	593	463	509	1767	1895	2481	2803	7634	7104	661	703	2023	1818	1790	2069	1269	1248
329	241.181	1636	1738	1523	1806	781	986	1044	1449	943	876	2006	1784	1187	1697	1009	806	1036	1059	952	800	1425	1275	1084	800	1509	1551	1542	1559	997	997	1993	1979	1289	1697	906	891	1178	920	1187	1187	1373	1278	1149	960	1091	1059	906	695
330	241.218	42186	38130	36383	34625	47442	47442	25287	31678	42186	42186	143742	143742	63130	68670	31678	30227	25287	24329	54523	47442	30227	30227	38130	36383	28748	28748	124458	58241	27548	24329	31678	33027	34625	34625	31678	31678	82877	63130	75120	101873	31678	27548	25287	25287	22618	22618	34625	31678
331	242.08	3094	4229	5199	4696	2283	2343	6133	2746	3748	3135	3965	3567	4857	4976	4588	4414	4229	4735	5199	4319	4481	4319	2985	3653	2865	3441	1793	2958	4735	4348	5768	5831	3992	4094	6069	5344	1973	1529	1506	1509	8509	7412	7300	7903	5605	5344	7194	6821
332	242.098	1389	825	1664	947	1122	831	1529	1309	1614	1245	2248	2196	1245	1476	1280	1370	1138	1920	916	1033	1471	1583	1286	1122	3583	3942	1711	854	1892	1286	687	463	1509	1647	1088	1269	1644	1398	1487	1449	1460	1203	2109	2177	1653	1490	2575	2309
333	242.176	8865	8178	6338	5947	6268	6195	6411	7903	15400	11633	5245	5344	5500	5831	6338	6133	5658	6005	6338	6645	5831	5768	8678	7768	7903	6821	33027	7634	7768	6195	5293	6645	7012	7104	5658	5887	27548	20449	21859	38130	6910	7012	7104	7300	6728	6910	4976	5106
334	243.062	1675	2131	1943	2030	1617	1784	2033	2003	652	725	2023	2003	1567	1851	1152	977	1956	1706	2087	1743	2420	2497	1077	1312	1990	2116	1498	2003	1365	1292	1809	2445	3013	2724	1573	1504	572	535	447	410	2652	2834	2881	2420	1633	1845	2265	2055
335	243.16	1233	1359	1548	1230	760	725	1187	1479	718	746	4290	4145	1493	1600	687	614	924	746	1118	1044	1301	1295	760	522	1128	1356	1562	1562	583	901	1158	1879	3485	3471	687	871	1131	1128	1227	1178	1515	2003	746	643	1606	1266	1236	906
336	243.196	1683	1970	1923	1966	1591	1767	2162	1633	1257	1317	2587	2774	1833	2300	1821	1963	2256	2200	1920	1594	2400	2030	1389	1362	1970	2165	1395	2265	1523	1452	2381	2698	2627	2200	1937	1863	1051	997	1128	1155	2020	2435	2026	1879	1661	1376	1830	1517
337	245.115	1378	1215	1752	1781	583	960	1359	2240	871	753	1340	1655	1821	2055	624	703	773	781	906	479	1142	1400	652	718	1430	1340	1953	1430	760	733	1292	1168	2774	3032	773	773	1422	969	1215	1009	1312	1233	1376	1115	911	1468	1304	881
338	245.139	1455	1283	1653	1839	604	848	1233	2109	1005	886	952	1409	1708	1943	509	825	711	773	881	678	981	1460	746	535	1323	1272	1830	1606	1098	876	1242	1212	1729	1898	886	916	1427	1236	1219	1017	1386	1490	924	548	843	1197	1063	848
339	248.08	1422	1197	1029	1088	2760	2684	1761	1672	2477	2304	924	1370	746	1257	1863	2109	1653	2026	2445	1292	1570	2058	1784	2265	1755	1304	1586	1457	2569	2420	1269	1298	1312	1162	1752	1603	2076	2508	3583	2795	1490	1678	1983	1735	2240	3063	2211	1600
340	249.112	3181	2634	1821	2914	1088	1460	1639	1758	1152	1278	1767	1553	2058	1589	1667	1248	1178	806	1215	806	1002	1545	1487	1661	1678	1504	2135	2781	1351	1836	1933	2386	1479	1683	1833	1289	1315	1726	1298	1184	3146	1556	819	1312	1927	812	1315	993
341	250.071	2073	2109	2244	2173	2788	2493	1973	1711	3672	4041	1901	1457	1979	1892	3053	3104	2760	2381	3471	2593	2023	1930	2154	3341	1603	2037	1806	1904	2788	2575	1689	1628	1882	1378	2381	3013	6005	2621	3441	3441	1781	2169	2304	2291	2898	2834	2304	2646
342	250.088	1473	1392	1436	1278	1870	1606	1278	1101	2304	2558	1070	871	1162	711	2291	2177	2047	1898	2466	1885	1158	920	1517	2232	703	965	1403	1025	1983	1735	1112	1272	1315	1197	1633	2227	3790	2105	2425	2291	906	1307	1661	1953	2386	2073	1620	1923
343	250.109	1320	1066	1221	1051	1603	1520	924	997	2083	2362	1055	560	973	463	2318	1970	1708	1655	2386	1542	986	831	1548	1990	548	896	1340	876	1950	1529	773	920	1091	793	1575	2037	3426	2236	2304	2236	767	1135	1389	1775	1889	1620	1332	1537
344	250.145	2009	1950	2162	1669	2435	2256	1567	1641	2732	3396	2033	1498	1697	1317	3204	2857	2524	2300	2873	2204	1976	1594	2009	2593	1517	1703	1947	2013	2834	2300	1490	1790	1830	1628	2146	2857	5658	3672	3729	4552	1830	2009	2142	2627	2889	2471	1990	2287
345	251.105	3135	2581	2678	2834	3023	2244	2994	4552	1990	2753	3135	2558	2131	2033	2016	1165	2188	1345	1534	1827	2188	2304	2471	1512	2581	2215	5550	2976	2113	1857	2541	2711	3535	3135	2857	1575	1586	1983	1966	4932	3204	2120	2094	1473	1882	1986	1860	1438
346	251.202	4735	4894	3471	3181	4657	3942	3748	7012	2967	3601	5293	4976	3455	3601	3535	2513	3567	2849	2857	3290	3918	3123	4290	3123	4290	3216	14146	6487	3502	3135	4260	4200	4816	3181	4620	2788	1726	2207	2105	6821	5293	3896	5106	3896	2610	2455	3471	3114
347	252.088	1449	1787	986	1545	2065	2098	1625	1681	1769	1993	3181	2881	2610	1465	2154	1892	1487	2256	1953	1911	1904	1509	2120	2135	1135	1446	2760	1520	2062	1787	1248	1033	3441	3369	2547	1460	1986	5605	2767	3157	2552	1040	1436	2105	2094	1947	2535	2746
348	252.12	1481	1608	725	1307	2376	2215	1260	1239	1799	2062	1047	1070	2207	896	2116	2113	1184	1845	1821	1752	1367	1009	2261	1778	1044	781	2343	1498	1830	1667	993	614	906	1055	2244	1272	1911	3873	2371	2395	2102	924	1523	1940	1694	1658	1898	1867
349	252.168	1275	1433	479	1081	1940	2318	1125	1036	1740	2513	1084	981	1937	960	2335	2552	938	1892	1614	1425	1457	746	2076	1729	952	687	2192	1175	1691	2026	934	843	871	1033	2158	1131	2020	6133	2541	2105	1815	800	1251	1506	1455	1781	2105	1758
350	253.047	3382	2881	2967	2898	1758	2065	2395	2691	3053	3896	1565	2634	2261	1867	2684	3094	1848	2842	2000	2524	2906	2519	2033	2102	3123	2889	5768	2371	1809	1504	2460	2173	1966	2069	1930	1824	3455	6567	5831	6268	2051	1460	1799	1534	2381	3157	1947	3013
351	253.091	2410	2326	2493	2445	1683	1827	1802	1927	2634	2818	1876	2906	2105	1717	2627	3157	1263	1812	1697	1854	2357	1950	1755	2154	3502	3729	7104	2196	1625	1278	1930	1720	2105	1484	1672	1323	2958	4588	3873	4481	2109	1345	1340	1260	2244	2593	1343	2497
352	253.218	30227	30227	21859	20449	34625	34625	19077	24329	33027	31678	124458	124458	68670	63130	25287	24329	17909	15854	36383	34625	24329	20449	28748	25287	19077	19077	101873	34625	13399	12305	27548	28748	31678	31678	23424	23424	36383	58241	24329	68670	16312	12647	24329	23424	15400	14533	30227	30227
353	255.233	2391457	3403491	4220271	4220271	3403491	3403491	2391457	1436543	2391457	3403491	4220271	4220271	4220271	4220271	3403491	3403491	2391457	2391457	3403491	3403491	3403491	3403491	3403491	3403491	4220271	4220271	2391457	2391457	3403491	3403491	3403491	3403491	3403491	3403491	3403491	3403491	2391457	2391457	2391457	2391457	3403491	3403491	3403491	3403491	1436543	1436543	2391457	2391457
354	256.094	318	243	285	346	346	243	670	370	346	243	392	346	175	243	175	175	548	410	175	243	318	522	243	318	175	285	593	243	285	285	447	392	1162	1295	285	604	703	264	643	572	243	285	548	624	318	175	593	175
355	256.192	243	318	318	429	643	392	346	346	429	410	522	318	429	593	463	535	5062	4816	285	494	494	661	410	410	652	593	670	429	572	509	392	410	943	886	447	614	806	560	767	652	429	410	494	479	1381	1501	447	410
356	256.902	9066	5500	5605	5713	5887	5605	4816	11338	9266	7634	3918	4066	4976	5199	5605	5605	4260	4229	5887	5245	4382	4696	6910	4816	6069	6133	68670	7194	6069	5887	5018	5605	4260	4816	5062	4932	50517	50517	54523	54523	6133	5768	3535	3918	4976	5605	4229	4382
357	257.078	593	463	854	718	370	346	934	753	318	175	509	593	318	535	285	285	429	429	548	318	819	787	370	370	447	463	977	572	318	392	938	969	1175	1433	318	410	819	583	652	733	535	370	661	746	392	522	812	725
358	259.13	1603	560	1135	1233	695	956	871	1215	787	1036	2192	2435	1367	1142	703	886	977	1184	787	924	1476	1694	1178	876	1074	1029	2016	1531	1033	753	911	733	5062	5245	787	1359	1591	1542	1348	1040	860	986	1373	1257	1289	1586	1504	1614
359	263.08	2037	2196	2450	1594	678	410	1836	1769	896	593	1714	1411	1586	2313	429	494	881	871	624	175	1857	2227	695	831	1312	2016	2362	1661	479	593	1889	1848	1854	2131	956	1066	876	718	943	1063	2460	2188	1292	1362	560	593	943	973
360	263.102	1818	2127	2558	1400	746	535	2445	1738	1009	548	1947	2009	2009	2569	695	687	1203	1280	509	392	1956	2261	793	943	1354	1863	2248	1937	535	560	2105	2127	3169	3355	733	906	860	643	881	997	2487	2000	1101	1094	819	583	1473	1343
361	264.16	2127	1051	911	1691	1171	2425	1356	943	1870	2188	800	1135	1542	1260	1219	1711	2177	2330	1295	1882	781	1152	2151	2575	947	806	2040	1239	1175	1824	787	1351	703	1263	2215	1752	2371	3302	2547	2967	924	1320	1088	1661	1658	1722	1565	1943
362	266.096	3264	1329	1655	1389	934	2047	1904	1446	1746	1074	1473	1359	1620	1923	760	920	1233	1101	1260	1149	1664	2326	624	886	1212	1002	2207	1455	614	463	1212	1017	1892	2386	911	1044	1793	2513	2322	1384	1278	891	1675	1419	1275	429	1286	1570
363	267.053	2278	1824	2030	1769	825	711	1882	2287	1108	929	1476	1641	1551	1700	934	854	1628	2073	977	831	2348	2598	848	1025	1227	1215	1851	1591	1373	920	2020	2227	2849	2873	1239	1219	1108	1221	1036	1135	1675	1365	1845	2102	1641	1436	2047	2455
364	267.073	2541	2353	2087	1775	2244	1963	2283	2047	1622	1531	2513	2610	2013	2154	1059	1427	1600	1722	2941	3502	1947	1990	1430	1515	2386	2420	1898	2162	2098	1986	2215	1940	2598	1772	2646	2873	1260	1320	1155	1145	3157	2985	3601	3709	2180	1876	4894	4932
365	269.212	4588	7194	8509	8509	6338	5713	5245	5199	9066	8865	11633	11045	5605	5500	6195	5768	5245	5550	4735	4894	5550	5293	5605	6728	11045	14146	3455	6910	4816	5062	6910	6338	7516	7516	5018	4382	2362	2593	2739	2746	5713	5245	6487	5293	4932	4976	4517	4552
366	269.249	58241	50517	44627	47442	82877	68670	31678	44627	75120	82877	101873	101873	58241	58241	63130	63130	36383	36383	50517	54523	42186	42186	47442	44627	63130	58241	417418	68670	44627	42186	34625	34625	38130	36383	50517	50517	166584	198619	417418	320208	54523	54523	38130	38130	28748	27548	31678	33027
367	270.208	2055	1784	1976	2746	1425	1101	1320	1761	1215	1746	2395	3114	1236	1446	1775	1005	4588	4976	1694	1700	1263	1337	860	1295	2376	1583	3519	1187	1251	865	2357	1340	2116	1570	1002	1005	1386	1289	1953	1672	2455	1796	2274	2000	12647	11338	1384	1356
368	271.065	1063	1029	1309	1970	175	285	1735	2080	392	429	1017	1460	1389	1359	243	370	463	614	243	447	1047	1040	285	243	1460	1260	1636	1583	243	175	1239	1370	1661	1529	175	346	652	670	624	593	1573	1289	479	285	509	243	522	479
369	271.102	1077	1101	1681	1726	285	370	1914	1821	494	318	1036	1433	1384	1433	370	243	392	583	370	285	1215	1260	175	346	1591	1384	1523	1867	175	429	1476	1641	2102	2339	243	392	767	753	746	624	1504	1553	560	243	687	560	661	560
370	271.228	14967	19776	19077	19077	24329	22618	24329	21859	11958	13399	27548	27548	19776	19776	26389	25287	19077	19077	16312	15854	23424	19776	17909	16312	21144	21144	3157	26389	17375	16834	21144	20449	25287	24329	19776	19077	1892	2326	2040	2219	18509	16834	21144	20449	18509	17909	20449	17909
371	272.09	1145	1365	1013	1070	1017	1178	793	886	2774	1332	934	678	1409	718	1329	1135	1520	1323	1138	1471	1013	1298	1081	1340	960	1414	1691	1063	1614	1608	1002	718	1746	1411	2062	1611	1517	1562	2146	2009	1152	1444	1248	1070	1376	1066	1594	1761
372	272.956	952	633	1074	977	1312	1703	695	1307	2753	1851	661	896	522	812	1923	1767	1767	1735	2177	2471	687	703	1963	2098	1315	943	1678	906	1504	2116	947	429	767	593	1758	2425	1857	1917	2932	2906	929	831	1055	1395	1976	2508	1427	1376
373	273.074	175	285	781	740	1301	1714	479	960	2227	1778	243	429	243	652	1714	1611	1681	1809	2188	2420	614	624	1892	2371	746	447	1272	447	1597	2256	725	175	583	410	1636	2371	1889	1790	2684	3084	604	535	1460	1329	1966	2274	1633	1821
374	273.113	812	522	997	956	1809	1927	643	1251	2558	1908	560	740	593	661	2058	1796	1870	1867	2357	2575	767	753	2131	2493	871	522	1553	860	1802	2558	997	285	973	848	1681	2440	1966	2300	3618	3690	711	604	1908	1455	1943	2240	2083	2283
375	273.135	1131	819	1517	1091	2013	2304	1036	1589	2985	2248	920	924	848	1009	2400	2047	2207	2232	2450	2889	1009	1158	2300	2803	1118	1013	1863	1098	2227	2834	1354	746	1101	920	1943	2575	2261	2818	6268	5448	1047	1094	2420	1767	2236	2691	2450	2513
376	273.17	1335	843	1254	871	1708	2087	901	1365	2615	1920	678	843	760	977	2256	1997	1911	2124	2564	2781	977	1002	2127	2698	986	901	1904	1149	2158	2684	1187	661	1063	1066	1873	2405	2127	2781	4348	3810	837	1070	2460	1406	1997	2460	2287	2450
377	274.1	2732	1863	2684	1567	2547	2173	1940	2131	1908	2400	2091	1556	2291	1452	1870	2881	1781	2634	2497	1772	2087	1212	2760	2087	2058	1889	2615	2069	1947	2753	1960	2158	1678	1597	2353	1471	5018	2339	3535	2985	1892	1732	2184	2169	2313	2435	2357	2818
378	274.138	3369	2248	2849	1990	2753	2564	2037	2415	1836	2552	2343	1631	2381	1689	1769	2818	1927	2803	2569	2009	2300	1636	3181	2425	1854	2055	2803	2524	2080	2865	2023	2278	2098	1827	2678	1669	6133	2256	4145	5018	2219	1908	2236	2335	2767	2932	2552	2672
379	274.166	3216	3063	3551	2781	3471	2985	2705	2678	1947	3032	3114	2207	2923	2395	2158	3023	2881	3290	3004	2788	2932	2430	3653	2889	2471	2405	2481	3709	2519	3302	2519	2941	2718	2581	3411	2200	3748	1812	3227	3942	2739	2610	3253	3535	3382	3992	2610	3023
380	275.104	2593	3942	3146	3551	2169	3053	4517	4229	2994	2906	4775	4319	5245	3369	2287	1479	4620	4348	2135	2371	5500	5199	2256	2535	1953	2184	2151	4145	2865	1920	4414	4172	9971	9744	2420	2513	3369	2466	5550	2914	3355	2795	4816	5018	2711	4229	4816	3965
381	275.126	2124	2788	2196	2493	2180	2941	2335	3355	2889	2621	2471	2291	2941	1594	2040	1301	1824	1658	1706	1735	2718	2795	1793	1802	1706	1970	2116	3810	2718	1720	2196	1867	3690	3810	1870	1827	3502	2481	5245	2621	2598	2094	1735	1292	1389	2767	2252	1449
382	275.201	2581	3074	2386	2604	2177	3341	2646	3181	3426	2795	2256	1990	2873	1647	2343	1735	1752	1356	1726	1870	2857	2834	1885	1787	2023	2076	2348	3157	2906	1706	2102	2300	2508	2811	1775	1529	3227	2357	4932	2593	2923	2313	1722	943	1481	2652	2256	1381
383	275.237	2248	2610	2124	2215	1851	2180	2091	2941	2348	2204	2065	1589	2304	1370	1895	1239	1545	1077	1427	1403	2564	2508	1376	1551	1867	1622	1963	2410	2135	1155	1457	1812	2274	1953	1441	1149	3253	1895	3382	2180	2627	1812	977	670	993	2162	1573	652
384	277.121	1639	990	2062	2497	860	695	1381	2834	767	572	2165	1854	1257	1556	535	572	695	767	806	896	1732	1278	733	781	1799	1606	1873	1155	787	643	977	1512	837	1084	725	711	891	1098	1009	753	1212	920	740	1017	793	1063	670	703
385	277.144	2040	1455	2165	2466	1398	1257	1490	2994	1329	1081	3146	2497	2102	2269	1142	831	1827	1815	1438	1168	2672	2076	1101	977	2076	2013	1923	2030	1446	1370	1778	2180	1901	1845	1378	1286	1403	1575	1395	1200	2120	1889	1471	1722	1573	1444	1044	916
386	277.181	101873	112320	13399	12305	112320	112320	40236	38130	7768	7412	11958	10764	112320	124458	166584	166584	101873	91865	166584	166584	91865	91865	101873	124458	33027	31678	5106	320208	112320	124458	68670	68670	50517	50517	101873	101873	2665	7634	2062	2487	143742	124458	112320	112320	101873	91865	68670	68670
387	277.217	2343	2493	2711	3216	2659	2530	2739	4016	2131	2109	7768	7012	4200	3992	2621	2604	2967	3302	2760	2646	3567	3135	3157	2519	3618	3135	2455	2898	3253	2659	3369	3992	5658	5550	3004	2889	1860	2162	1703	1473	3690	3618	3355	3382	2026	2343	4260	3601
388	279.186	1295	1979	429	175	2949	2610	1155	733	1722	1722	633	494	1784	2343	2781	3053	3302	2834	3411	3328	2287	2188	2391	3181	793	977	740	2481	2760	2604	1892	1691	1603	1545	2450	2678	2158	1694	2116	1600	1993	2211	3004	2889	2598	2634	2849	2524
389	279.233	54523	68670	50517	50517	91865	91865	33027	40236	63130	63130	91865	91865	75120	75120	91865	91865	58241	54523	68670	63130	58241	50517	82877	63130	101873	101873	166584	91865	101873	101873	58241	54523	30227	33027	91865	91865	124458	124458	166584	166584	82877	82877	82877	75120	31678	30227	63130	58241
390	280.264	2236	1726	2009	1870	2207	2188	2274	2026	3192	2691	1655	1940	1793	2047	1772	1802	1586	1575	1158	1778	2322	1597	2162	2330	1870	2497	2711	1784	1620	1395	1830	2169	1444	1963	1697	1802	3169	2530	4172	5768	1895	2376	2502	1444	2223	2158	1821	1589
391	281.249	143742	143742	91865	101873	198619	198619	91865	143742	198619	246677	417418	417418	320208	320208	320208	246677	166584	166584	143742	112320	143742	112320	143742	112320	198619	198619	1436543	112320	166584	166584	198619	246677	320208	320208	166584	166584	853630	853630	1436543	853630	166584	166584	198619	246677	68670	68670	246677	246677
392	283.265	3403491	4220271	2391457	2391457	4220271	4220271	3403491	2391457	3403491	2391457	3403491	3403491	3403491	3403491	4220271	4220271	3403491	3403491	4220271	4220271	4220271	4220271	4220271	4220271	3403491	3403491	3403491	3403491	4220271	4220271	2391457	2391457	2391457	2391457	4220271	4220271	3403491	3403491	3403491	3403491	4220271	4220271	4220271	4220271	3403491	3403491	3403491	3403491
393	284.125	370	494	624	479	243	318	1084	429	285	346	652	535	447	548	318	346	825	447	410	346	952	1005	392	447	410	243	509	285	410	370	831	773	1764	1686	548	429	614	370	583	583	494	463	1620	1628	548	548	977	977
394	284.223	429	346	787	800	614	740	929	392	463	392	1335	1254	1040	1221	661	711	447	522	447	463	812	911	447	733	392	410	604	535	548	583	781	560	2062	1892	661	633	643	447	593	494	370	447	1465	1340	346	392	1138	886
395	289.291	392	643	652	860	1526	1021	781	760	1145	1227	285	392	871	767	1221	1098	318	1298	1044	1901	711	901	1403	1465	1691	1251	1633	718	1135	1005	593	1165	535	633	781	800	1818	2196	1586	1523	760	522	800	977	1227	1227	1386	952
396	291.232	1997	1529	901	1359	1970	2113	1534	1493	2711	1818	1219	1395	1348	793	1411	1542	986	1973	2003	1863	718	1155	2304	1790	1531	1254	2513	1581	1818	1895	1245	1181	1002	781	2200	1526	3896	3114	1973	2139	1476	1272	1700	1411	2037	1963	1548	938
397	292.139	1749	1622	1206	1414	1876	1947	1845	1343	1863	1845	711	1575	479	843	1315	1614	1430	1446	1529	2013	920	812	1406	1251	825	1033	1620	1332	1833	1898	760	934	997	973	1689	1476	4041	2471	3084	3709	678	1125	1565	1586	2348	1708	1553	1266
398	293.114	1122	447	463	614	1260	1348	661	678	2487	2162	624	760	740	733	1526	1664	2173	1799	1947	1697	410	479	1565	753	633	633	1400	886	1406	1487	494	479	1269	1495	1292	1815	2684	1839	2192	2127	643	560	1138	1570	1720	1589	1162	2265
399	293.212	1904	1509	1356	1711	2569	2227	1597	1694	3146	3114	3873	3411	1842	1940	2610	2652	2994	3013	2558	2339	1644	1606	2481	1937	1882	1833	1758	1722	2672	2460	4172	3636	2698	2898	2958	2881	3729	2604	2985	2881	2091	1636	3104	3074	2219	2248	2581	3519
400	294.053	920	767	1603	1419	1275	1165	1047	1269	1531	2127	1135	1209	633	703	1376	773	2127	1911	1376	2232	1506	1960	1181	1517	1033	746	1556	767	1411	819	1567	1509	2493	2502	1678	1206	2502	1219	2415	2615	990	793	1278	854	1876	1534	4041	2621
401	295.108	509	572	678	767	1504	1821	1029	687	2362	1606	831	633	1289	753	1806	1911	1720	2047	2381	1908	787	800	2803	1749	843	825	1683	711	2102	2000	718	800	1219	1384	1647	1498	2415	2558	2044	2215	1021	583	1809	1158	1772	1653	2405	2200
402	295.228	2204	3441	3004	2718	4976	5062	3729	2646	5550	4094	8178	8178	4816	4094	6910	7300	5605	5153	3729	3618	4319	3965	6195	5550	5887	5658	2304	4118	5658	5106	6268	6069	7194	6268	8036	7634	5947	4696	3426	2941	4448	4517	6268	5605	3942	3729	5887	5831
403	295.264	1438	2013	1512	1746	3135	3672	1796	1617	3169	2430	5658	5713	4016	3535	2985	3709	2335	2322	3485	3551	1691	1943	3485	3253	2724	2524	1857	1767	2610	2652	2127	1933	3426	3535	2906	2593	4145	3653	2615	2309	1664	1784	3042	2326	2300	2116	3567	3355
404	296.109	624	753	560	633	993	1351	733	535	1343	1487	479	463	891	837	1653	1589	1359	1194	1425	1694	593	593	1462	2151	604	800	1266	812	1436	1230	1013	1200	990	718	1165	1726	2724	2278	1970	2204	865	1118	1644	1248	1930	1683	1537	1542
405	297.244	21859	19077	16312	14967	21144	20449	14146	20449	30227	27548	24329	25287	16312	16834	24329	22618	14967	16834	15400	12998	14146	13754	19776	18509	26389	22618	112320	25287	20449	19776	15400	15400	20449	21144	14967	16312	143742	143742	198619	198619	21144	18509	15854	15400	15854	14146	14146	13754
406	297.279	10228	11045	11045	11633	16834	15854	12647	8509	16312	14146	15854	14967	11958	12305	14533	15400	11633	11338	11958	11958	13754	14146	11633	11633	11958	11338	2371	8036	11958	11338	11045	10478	12998	12998	11045	12998	4976	4290	2732	3551	10228	10478	11045	10478	9971	10228	10764	9744
407	298.277	1966	2849	2788	2857	4857	5018	4118	2339	1927	2313	3992	2705	3748	4066	4348	3992	4382	4894	4118	3769	6338	5947	3135	3690	4620	5344	1812	2232	15854	13399	4481	4775	4696	4735	4414	4552	2593	2248	2037	1943	4588	4290	4414	4382	3992	4172	4588	3873
408	299.202	1606	1476	1378	1165	1462	1655	1135	1573	1793	2124	1515	1378	960	1033	1433	1221	1135	1162	1708	1787	1115	1224	1468	1433	1365	1125	1537	1452	1224	1359	1074	837	1215	1194	1197	1617	1870	1937	2445	2450	1827	1686	1597	1118	1686	1752	1517	1230
409	299.223	1465	1094	1272	911	1155	1720	947	1406	1534	1625	1471	1501	952	1108	1462	1131	1340	1200	1545	1658	1025	1307	1272	1021	938	986	1219	956	1047	1203	1021	911	1125	1115	1149	1523	1755	1740	2252	1636	1586	1343	1498	1224	1490	1631	1729	1329
410	299.259	11045	10478	15854	15400	15400	16312	16834	12305	8678	8678	14533	14146	12998	12647	15854	17909	16312	16312	11633	11633	15854	15854	11958	11958	13399	15400	2037	11338	12647	13754	15854	15854	24329	23424	14146	15854	2849	3455	3851	2460	15854	15854	16834	16312	13399	13399	14967	14967
411	300.29	711	1280	1359	1430	1332	1653	1245	1509	1269	1452	1275	1197	1152	1504	1746	1227	1787	1260	1312	956	1165	1175	1091	1081	1051	1009	1575	1115	1040	1933	1515	1455	1455	1455	1732	1594	2026	1678	1631	1446	1658	1769	1074	1354	1430	1889	1824	2211
412	301.094	1672	1251	1631	1732	891	733	1784	2269	1340	1009	1787	1749	1639	1487	787	973	831	560	825	695	1254	1272	703	860	1301	1283	2069	1506	703	854	2146	2678	1181	1504	624	733	1901	1545	1452	1221	1105	1479	614	410	891	952	860	572
413	301.143	1471	1059	1419	1370	773	604	1495	1892	1323	854	1683	1667	1362	1025	746	767	593	463	711	614	960	1227	463	643	1112	997	1617	1002	494	670	1885	2455	1029	1074	522	661	1664	1323	1254	1142	793	1128	522	346	643	800	583	392
414	301.217	1799	1462	1691	1815	1215	1181	1720	2256	1940	1589	2857	2410	1908	1611	1362	1517	1398	1309	1194	1158	1675	1622	1275	1647	1950	1430	1889	1848	1573	1703	2481	3455	1669	1468	1128	1329	1930	1583	1669	2627	2165	2006	2154	1425	1493	1416	1295	1239
415	301.238	1495	1063	1625	1614	1098	1017	1722	1993	1309	1070	2151	1885	1487	1239	924	1074	1017	800	1036	781	1206	1452	886	1221	1162	837	1473	1047	969	1070	2044	2842	1943	1857	825	969	1509	1254	1400	1386	1025	1036	1409	952	943	1105	1248	1066
416	302.168	1066	2232	1425	2326	593	643	2502	1863	1260	812	1594	1930	2445	1575	392	800	479	661	633	891	1386	1898	318	703	2151	2196	2547	1997	670	633	819	2051	1343	2244	370	572	1851	593	1280	1289	2127	1452	346	560	711	509	243	583
417	303.199	1784	2223	1895	1197	740	943	977	2455	2091	2006	1542	1548	2055	2552	860	1115	901	604	1553	1836	1523	1650	1506	1138	1465	1873	1732	1376	1376	787	929	1044	1681	1367	960	725	1633	1411	1655	1764	1168	2898	733	604	1209	1326	973	793
418	303.233	5831	10228	7634	6567	11633	11338	9266	10478	7194	8036	10478	9971	14146	12998	15400	14533	11338	10764	15854	14967	8678	8509	14146	12305	15854	16312	2236	15400	25287	20449	10764	10228	7768	6910	19077	17909	2196	1706	1836	2508	14146	14967	22618	22618	5947	6821	15854	14146
419	304.033	2102	2524	2116	1340	1764	1337	1683	3455	1594	2165	1481	1873	1636	2842	2151	1278	1672	1882	2113	1927	1726	2158	1142	1570	1749	1381	2173	1378	1197	1937	1986	1767	2519	1726	1125	2091	1697	2244	1937	1809	1956	2718	1269	1002	1118	1836	986	1152
420	305.015	2678	2857	2102	1735	2440	1631	1636	3290	2795	2774	2062	1758	2547	1628	1815	1175	1914	1570	1611	1749	1553	1732	1351	2367	2304	2120	2283	1565	1260	1517	1824	2760	1332	1620	2541	1914	2287	2343	3063	2994	1689	2587	1589	1565	1706	1562	1802	1212
421	305.177	2865	2958	2391	1857	2575	1209	1732	2587	2040	2581	1854	1879	2767	1764	1787	1025	1778	1683	993	1755	2135	1722	1233	2244	2405	2065	2196	2102	1326	1586	1796	2348	1203	1767	2564	1254	1943	1923	2430	2581	1389	2146	1219	1653	1600	1761	1842	1002
422	305.249	4816	6645	5062	5344	7903	6645	4552	4319	4448	5887	4976	4894	8328	6069	6411	5293	5395	5018	5605	5658	3942	3618	4319	5713	8328	7903	2471	4857	9266	7412	6005	6133	3084	4145	9066	7194	1761	1986	2335	2672	5658	6910	9266	9266	3114	4094	6487	4696
423	305.967	2425	1131	2094	2587	2232	1711	1960	2440	2003	2348	1848	1681	2173	1406	1658	1484	2621	1614	2604	1758	2430	2003	2055	1979	2767	1790	4696	2803	1778	1923	2207	1697	1389	1594	1923	1761	2227	3341	2788	3769	1191	1947	1326	1625	1920	2371	2154	1444
424	306.077	2162	1178	2460	2598	2335	1930	2120	2278	1930	1940	2124	1691	2371	1979	2322	2173	2788	1476	2672	1842	2739	2313	2440	2665	3013	2192	3709	3169	1799	1620	2487	1818	1860	2124	1908	1937	1812	3169	2313	2932	4620	4552	1694	1836	2033	2646	2477	1620
425	307.035	3471	2051	3918	1950	1815	2362	2223	2581	2313	2711	1570	2091	2865	2774	2236	2154	1979	2177	3790	2076	1622	1857	2410	4145	2519	2481	3042	2376	2291	2184	1860	2788	2949	2313	2023	2113	2923	3942	4066	4094	2976	2204	1876	1963	2842	2865	2102	1540
426	307.264	4290	3769	5106	3873	4775	4932	3672	3567	2055	4290	8036	8328	5448	6910	3769	3748	3471	3942	4620	4118	4094	4517	3636	6069	4735	5550	3873	3216	3748	4260	3965	4657	4348	3653	4066	4229	4290	4775	2274	2466	3810	3748	4290	4066	3567	3192	4552	3455
427	308.976	1526	604	993	687	2530	1565	746	1603	3583	2037	860	370	687	934	1879	1873	2236	1885	2287	2244	447	1162	2040	2006	643	695	1386	633	2151	1927	509	346	781	773	1738	1706	5500	8328	47442	33027	695	548	1280	1286	2184	2151	2196	2151
428	309.041	2139	2781	2753	3240	5199	4348	2842	3032	7634	5947	2180	2244	2604	3192	3918	3942	3729	3583	4094	4517	2665	3382	4894	4066	2162	2672	1973	2788	4172	4172	2065	2040	2139	2211	3831	3896	9266	25287	68670	91865	2746	3084	3551	3204	4066	4696	3992	4517
429	309.206	2030	1398	1722	1248	2842	1824	1669	1870	3382	1963	1743	1175	1301	1460	2169	2215	2519	2094	2094	2391	1248	1689	1787	2162	1307	1307	1658	1070	2739	2519	1307	1155	1608	1622	2116	2313	3810	28748	25287	21859	1395	990	3729	3104	1827	2300	2184	2322
430	309.221	1873	1175	1175	746	2240	1441	920	1658	2803	1653	1158	934	825	1162	1729	1717	1793	1403	1455	1970	661	1165	1365	1622	973	981	1534	819	1664	1863	746	767	960	1005	1793	2073	2914	26389	19077	11958	1108	661	1655	1263	1506	2055	1678	1937
431	309.28	4517	5887	5658	4857	9066	7104	5106	3769	12305	10228	14967	16312	11045	11633	9066	8678	6268	5293	6133	6005	5713	6195	6005	6411	6268	6411	2386	2994	7194	6005	6195	6268	8865	9266	6567	7300	3769	44627	23424	16312	5500	4448	6910	6487	3690	4894	9744	9066
432	310.071	896	718	837	760	1251	1373	243	1286	1540	1970	346	285	1033	746	1005	1720	560	929	934	934	243	370	643	990	860	346	1895	990	695	718	943	447	1044	494	865	1953	2065	8678	3004	12305	725	854	865	711	1280	1115	1051	1636
433	310.206	906	1009	920	934	2016	1484	370	1354	2493	2746	548	718	1275	781	1460	2020	1168	1468	1479	1457	463	652	1105	1298	1029	773	1686	1406	1551	1320	1066	548	1118	614	1343	2177	2621	5344	2460	5062	1005	1184	1479	1376	1359	1537	1168	1675
434	311.222	1911	1755	2353	2386	3169	3653	2466	1517	2309	2173	3441	3013	2857	2471	2508	2450	2914	3169	2013	2569	2818	3063	1898	2564	2016	2109	1471	2000	2376	2227	2941	3023	3411	3053	2575	2318	1767	1570	1851	1830	2672	2906	2493	2376	2405	2914	3042	2923
435	311.296	63130	54523	68670	68670	63130	63130	47442	42186	82877	75120	58241	58241	54523	54523	75120	75120	54523	58241	63130	68670	82877	82877	68670	75120	91865	91865	82877	54523	75120	75120	47442	50517	42186	40236	68670	58241	91865	91865	112320	112320	75120	68670	50517	50517	50517	50517	44627	44627
436	312.255	1647	1933	2698	3227	1802	1501	2857	1851	812	652	3013	2718	3074	3341	1239	1487	7634	6645	1289	1098	2652	2753	1332	1332	1694	2177	2339	2204	1473	1669	2627	2033	7634	8036	1781	2051	1055	1517	1077	1272	2420	2698	3013	2976	1315	1242	3328	3535
437	313.129	2497	1796	1809	1740	1162	1242	1889	2530	1337	1392	1873	1419	2094	1263	891	447	896	938	831	1203	1221	1365	990	1088	1879	1628	5658	1354	1101	886	1591	1411	1384	1278	793	943	1830	3192	1917	1956	1548	1854	1517	1033	952	825	1245	1203
438	313.217	3032	1953	2131	2296	1181	1335	2158	2569	1845	2139	2069	1790	2435	1658	1128	746	848	1047	843	1392	1370	1406	1289	1370	2732	1650	9266	1806	1526	1242	1867	1567	1292	1326	881	1125	2087	3618	2339	6195	2291	1979	2371	1414	1063	1029	1512	1309
439	313.238	4932	3382	3104	3618	2665	2430	3709	4290	2087	2497	4172	3729	4094	3227	2348	1943	2547	2575	2240	2672	2949	2746	2047	2435	4066	2834	11958	2967	2395	2326	3426	3240	3831	3618	2051	2223	2244	4932	2513	2659	3053	3123	3502	2818	1923	1879	2842	2335
440	314.135	2760	2646	2296	2124	1812	1620	2405	3396	2033	2227	1857	1479	2481	1848	1940	1017	1812	1793	1462	1860	3146	2493	2849	2598	2593	1438	2949	1495	1738	1681	1914	1545	2587	2371	1312	2047	5106	2724	2610	1976	2113	1570	3181	3042	1898	1597	2020	2371
441	315.232	2405	1848	1427	1603	1726	2055	1523	2564	2767	2207	1537	1292	2040	1444	2006	1340	1171	1452	1589	2949	1540	1901	2169	1809	1885	1735	5293	1675	2348	1455	1395	1389	1799	1351	2109	2000	5713	3636	2898	2207	1653	1416	1603	1542	2477	1953	1917	1799
442	315.254	3355	3053	3094	2976	2739	3023	3094	3583	3769	3094	3328	2914	3396	2865	3455	2180	3123	2958	2646	3729	3277	2967	2967	2976	2976	2698	7516	3204	4260	2932	3157	3084	5947	5153	3690	3084	5768	4481	3135	2640	2811	2746	3942	3653	3302	3013	3618	2803
443	315.962	1125	509	614	285	522	2030	285	652	2026	1295	429	583	733	773	1283	1047	1088	1997	1848	3063	703	429	2006	1531	318	429	1269	604	1506	1233	370	703	429	916	2330	2102	1979	1647	2455	1876	175	346	1094	1501	2400	2318	1672	1815
444	316.286	2013	2091	3227	3123	4348	4448	3690	2400	2016	2949	2739	2621	2252	3328	4414	3426	5106	3810	2519	3169	2941	2889	4016	3396	1809	2256	1775	1493	2958	2976	3942	3896	5500	5500	4016	3253	1927	2219	2760	2724	3653	3264	4229	3369	4775	4414	6338	6411
445	317.215	2196	2652	1647	1848	2165	2381	1901	1836	2598	2371	2154	1600	2811	2400	2535	2849	2659	1979	2865	2362	1406	1414	3094	2065	2083	2248	2180	2598	2593	2711	1990	1830	2142	1917	2058	1833	2967	2923	3636	3135	1697	1667	1501	2073	2188	2020	1930	1993
446	317.249	1857	1947	876	1200	1537	1911	1340	1323	2030	1842	1013	746	2051	1802	1953	2248	1898	1465	2296	1706	881	934	2610	1614	1487	1732	1990	2058	2091	2322	1224	1152	1105	1059	1614	1260	2711	2698	4118	3104	969	1002	1125	1378	1781	1743	1224	1436
447	318.091	1622	1990	1772	2169	1009	652	2154	1963	1171	1711	1465	1898	2400	2109	986	793	522	1105	479	746	2040	1815	522	1059	2287	1573	5395	2304	711	624	1970	2162	1778	2445	854	938	1194	1481	1419	1570	2215	2367	718	1059	678	990	643	1335
448	318.217	1551	2116	1815	2180	1320	843	2309	1973	1559	1784	1809	1781	2466	2207	1084	1122	793	1081	1002	1025	1793	1824	997	929	2842	1755	10228	2593	896	1063	1904	2339	1740	2493	929	977	1506	1898	1438	1611	2173	2672	943	1021	837	997	494	1427
449	318.249	1171	1591	1504	1854	1125	703	1930	1735	1506	1515	1175	1278	2113	1720	965	956	370	896	891	1047	1594	1567	920	572	2381	1378	7903	2113	793	871	1787	2003	1381	2139	740	825	1266	1845	1573	1664	1706	2481	781	876	661	860	509	1315
450	319.145	2154	2162	1842	2665	1315	1320	1711	1950	2192	1411	1597	1908	2278	2215	1661	1384	1460	1283	1752	1345	2415	1425	2569	1165	2455	2200	4932	2109	843	1108	1784	2188	1802	2634	1493	1362	3411	3535	1889	1898	2535	2967	1441	865	1758	1367	1515	1767
451	319.228	2184	2678	2204	3341	1983	1892	2087	1923	2335	1551	2684	2842	2296	2665	2219	2124	2248	2236	2481	1976	3426	1937	2767	1752	3411	2865	4016	2698	1740	1901	2244	2460	2593	2857	2113	2376	3135	2873	1775	2062	3535	4319	2732	2184	2116	1581	2724	2898
452	319.263	1245	1641	1345	2348	1005	916	1236	1600	1691	1178	1540	1778	1462	1806	1332	1105	1309	1257	1128	1263	2587	1131	1966	1149	1993	1895	2842	1706	812	924	1365	1335	1094	1979	1142	1298	2184	1767	1686	1729	2296	2932	1320	614	1471	1098	1135	1520
453	320.223	3965	4976	3302	4260	2967	3896	2564	3873	2139	2659	2274	2502	2985	3013	4041	3455	3455	2746	2691	2604	4229	3042	4094	2818	2795	2914	1892	2335	2604	3204	2665	2604	2795	2367	2994	2530	2718	3157	3181	1743	3709	3942	2705	2513	3873	4932	2760	3653
454	320.26	2705	2300	2724	2826	1697	2313	1611	3341	1471	1848	1867	2154	1755	1641	1356	1269	2541	1581	1854	1356	2803	1427	2857	1227	1551	1708	1570	1200	1221	1793	1729	1821	2395	2287	1711	1280	2466	2519	2698	1661	2569	2395	1625	1280	2278	3455	1614	2552
455	321.005	9744	7634	5550	6645	7634	8678	5831	10764	12647	15854	4552	4932	5199	6411	8178	7412	6487	6487	7194	7300	5947	5448	10478	7516	6728	7194	16312	7903	6821	7634	5153	5199	4414	4932	6487	6268	101873	112320	124458	75120	5831	6268	5947	5831	7300	7634	5831	6645
456	321.243	2016	1672	1304	1867	1923	2236	1323	1839	1726	1873	1930	2348	1419	1617	2420	2767	1889	1933	1600	1411	2124	1714	3253	2131	1746	2006	1821	1755	2013	2471	1714	1675	1149	1395	1714	1661	7412	2391	2857	2142	1529	1537	2269	1732	2760	1827	1879	1857
457	322.275	1414	1227	1589	1395	3104	2481	1266	1021	1398	1617	1818	1743	986	1131	2044	2165	1611	2000	1187	1473	1914	1194	1625	2062	1608	1711	1600	1283	2564	2353	1411	643	881	1639	2142	1947	4016	2204	2906	2698	1094	1655	1892	2127	2564	1365	1781	2073
458	324.172	1839	1655	1628	1802	1743	1457	2080	1976	2705	2357	2318	2165	1392	2283	1033	1348	1354	1181	1152	1465	1419	2357	831	1381	2207	2898	4481	2047	1806	1403	1495	1457	1930	1824	1729	1870	2552	2376	1653	2091	1620	2430	1586	1409	800	1515	1411	1131
459	324.19	1815	1384	1551	1465	1641	1275	1809	1876	2621	2192	1784	1767	1292	2000	981	1181	1055	969	911	1178	1155	2062	670	1125	2142	2575	4319	2055	1767	1112	1251	1280	1462	1438	1531	1515	2640	2381	1708	2051	1275	1970	1304	997	670	1425	1221	986
460	324.218	1833	1628	1689	1490	1963	1422	2000	1818	2826	2326	2051	1947	1468	2405	800	1158	1260	1221	1005	1323	1381	2278	661	1128	2343	2906	4348	1892	2146	1438	1873	1714	1743	1406	1867	1848	2339	2165	1735	2065	1540	2162	1542	1236	1074	1812	1309	981
461	324.29	1534	1309	1455	1495	2781	2026	2135	2362	1827	2030	2109	2113	1425	2513	1622	2184	1908	1833	1122	1548	2371	3519	1033	1070	3355	3653	2646	1720	7634	5293	1943	2080	1911	1381	1947	2291	1787	1711	1551	1940	1793	2232	1914	1799	938	1462	1714	1545
462	325.112	1597	1444	1885	2196	1066	1280	1956	1867	2367	1573	1548	1365	1504	1354	725	1013	1465	1631	1055	1233	1851	2646	1108	1005	1398	2652	3790	1540	1708	1091	2386	1345	3896	4319	876	1315	2124	2291	2151	2120	1013	1746	1063	1462	1565	1400	1933	1956
463	325.311	15854	16834	20449	21859	18509	18509	20449	15400	21859	16834	19077	20449	20449	21144	21144	21144	19776	19776	18509	18509	25287	21859	16834	19776	24329	25287	3264	12998	18509	19077	19077	17909	22618	20449	21144	21859	2098	2116	3216	3181	13754	15400	14146	13754	16834	16834	16312	15854
464	326.269	969	1044	1416	1589	2087	1512	1993	1312	2834	1468	1611	1471	1622	1711	1444	1471	2283	1764	1335	1315	1714	1628	1481	1441	911	1074	1714	1029	2811	1653	1446	1063	3382	3204	1933	1854	1758	1608	3810	2569	965	1181	2471	2256	1809	1611	2753	2615
465	327.233	2309	1700	2177	2362	1531	1309	1479	2124	1395	1501	2037	2102	2425	2445	1917	1534	1784	1523	1583	1449	1930	1876	1362	1455	2180	1740	2020	1870	1940	1526	2040	1863	1406	1589	1857	1194	1504	1468	1658	1689	1824	2058	2204	2040	1251	1002	1752	1108
466	327.254	2415	1603	2395	2248	1473	1142	1628	2158	1315	1373	1892	1697	1526	1678	1655	1493	1084	1051	1162	1197	1672	1523	787	906	1720	1644	1997	1796	1468	981	1658	1506	1933	1769	1419	947	1658	1531	1743	1735	1575	1735	1242	1051	1292	1108	1280	740
467	328.214	2069	1118	3965	2967	1219	854	1191	2069	2044	1152	1131	1806	2581	1973	881	1476	1729	1029	1101	1165	1586	1329	1669	1481	977	1738	8036	5550	746	1498	2994	3227	1392	2105	806	1122	2834	2739	1947	1775	1517	2154	753	990	429	1025	1501	2300
468	328.25	2058	1348	4481	3636	1636	1392	1655	2139	1842	1307	1937	2405	3240	2487	1044	1636	2026	1381	1362	1326	2120	1769	1997	1578	1337	1973	7012	5153	1142	1755	2698	3341	2497	2985	1162	1740	2627	2265	1567	1675	1979	2541	1930	1821	773	929	2065	3094
469	328.288	2296	1559	4857	4118	1545	1589	2139	2513	1686	1545	1362	2318	3316	2265	1171	1591	2803	1504	1272	1335	2477	1917	2598	1898	1537	2105	5199	3636	1194	1827	3316	3672	3123	3873	1591	1876	2256	1781	1118	1479	2493	2803	1611	1658	1142	1476	2362	2985
470	329.034	1633	1606	2906	2481	2564	1575	1562	2395	3290	2455	1115	1993	1775	1534	1636	2069	2291	1781	1827	2188	1993	2184	3004	2240	1266	1802	6910	3690	1381	2207	2248	3253	1449	1930	1740	2162	4552	2842	2033	2760	2142	1761	1631	1943	2376	2232	2180	2914
471	329.106	1836	1597	2076	2055	2627	1993	1122	2391	2881	2236	896	1683	1523	1653	1885	1917	1703	1348	1732	1824	1870	2116	2698	2415	1094	1658	6411	3355	1457	2151	2124	2881	986	1462	1851	2158	5199	2705	2236	3748	1920	1706	1215	1370	2013	2211	1711	2604
472	329.155	2105	2062	2371	2274	2985	2248	1848	2672	3216	2343	1181	2080	2357	2232	2278	2023	2003	2003	2080	2455	2200	2587	2732	2781	1697	2142	7300	3441	1758	2339	2391	3411	1857	2296	2278	2445	4932	2826	2774	4696	2269	2080	2487	2575	2753	2889	2026	2811
473	329.176	2158	2142	2184	2269	3042	2309	1556	2781	3227	2405	1348	2283	2080	2227	2261	2003	1589	1758	2162	2343	2016	2440	2691	2834	1471	2309	8865	3146	1594	2415	2098	3264	1263	1796	2204	2219	4735	2767	2941	4976	2200	2051	1818	1898	2634	2678	1761	2634
474	329.233	3023	3004	2889	3396	3831	2767	3181	3519	3551	3074	5395	6005	4620	4696	2967	2497	2781	3094	2610	3264	4145	4620	2881	3729	2575	3053	8509	3769	2069	2898	4290	5245	4932	5713	3023	2985	4775	2857	3053	7300	2967	2849	2889	2739	3341	3485	4200	5395
475	329.248	2391	2287	2146	2471	3192	2326	1943	2849	2865	2420	1749	2826	2659	2705	2581	2016	1882	2367	2069	2739	2109	2767	2652	3063	2248	2313	6069	3094	2173	2795	2732	3653	1767	2330	2672	2774	4066	2460	2524	4857	2646	2535	2530	2811	2718	2849	2044	2849
476	329.268	2135	1993	1617	2207	2684	1973	1594	2535	2248	1927	1206	2142	2016	2261	2076	1672	1145	1857	1400	2192	1889	2223	2204	2569	1839	2073	4894	2318	1529	2335	2173	2705	1573	2037	2006	2094	3328	1940	2291	4348	2023	1937	1487	1422	2367	2481	1278	2261
477	330.18	1433	678	952	670	3264	2062	410	1501	3084	2535	806	703	678	285	2646	1950	1320	1641	1772	2006	1162	819	1661	1943	346	973	1729	934	1354	2062	175	1145	604	876	1457	1562	3355	1697	1879	1870	652	318	1895	973	2309	2261	687	1298
478	331.021	3672	2405	2080	1729	711	678	1694	3551	604	718	1581	2236	2803	1462	711	718	509	718	463	733	2142	891	993	670	1411	1230	3181	1908	773	522	1703	2291	1520	3013	760	624	1389	1809	1367	960	1570	2236	593	535	733	572	392	243
479	331.191	2753	1661	1481	1821	800	997	1168	2604	614	767	1769	2073	2269	1036	1002	938	624	760	661	760	1251	733	1171	760	1433	787	2410	1641	1025	687	2120	1973	1283	2165	916	746	1345	1655	1351	993	1002	2087	652	572	901	865	429	463
480	331.264	2746	1551	1573	1578	1025	1509	1221	2598	906	837	1973	2215	2410	1512	1495	1376	740	906	1165	1436	1236	740	1378	1047	1573	924	2120	1752	1348	1178	2615	2105	1370	2098	1304	1033	1269	1309	1242	1197	1128	2381	1398	1101	1215	1142	911	837
481	332.103	2508	1376	1055	2165	1145	977	1063	2487	1833	1345	1556	1876	1457	965	1181	1317	969	1135	1548	1118	1446	1581	1809	560	1548	1586	3032	2353	876	1708	1600	1479	1551	1614	1425	819	2530	3023	2440	3382	1406	1940	1275	1545	906	1542	1455	1842
482	333.161	2460	1468	1531	2047	2256	1436	1280	2767	2300	2665	1309	1976	1749	1356	1611	1586	2313	2353	2227	2547	1526	1711	2976	1851	1711	2009	3063	2330	2087	2169	1608	1806	1553	1365	1581	1493	4382	5713	6005	12647	1236	1986	2065	2564	2425	2219	2300	2033
483	333.193	3535	2080	2020	2774	2795	1950	1927	3601	3074	3485	2076	2477	2142	1772	2062	2080	2774	2760	2435	3192	1960	1983	3729	2296	2135	2381	3426	2684	2502	2493	2252	2593	2131	2000	1976	1901	4588	5947	6133	17909	1790	2581	2223	2906	2604	2575	2219	1990
484	333.206	3583	2450	2120	3023	2615	1772	3277	4735	3316	3831	2219	2724	2362	1956	2240	2343	3074	3181	2274	2958	2000	2192	3519	2261	2169	2684	3769	3053	2849	3074	2094	2236	3328	3063	3032	2795	4448	7012	6728	22618	1917	2691	3204	3636	3104	2684	2923	2739
485	333.28	3618	2440	2248	2811	2455	1889	2146	3918	2124	3302	2564	2985	2037	1986	2227	2098	2415	2906	2552	3302	1827	2300	3471	2215	2177	2445	3204	2610	2575	2678	2410	2487	1983	1784	1901	1784	2610	5062	3672	7903	1506	2296	2569	2898	2587	2120	2080	2062
486	335.029	3316	2154	1775	2158	1799	1570	2967	3253	1131	993	2481	2353	1608	1686	831	1468	614	733	1021	997	1647	1493	1827	1051	2435	1943	4657	3063	1286	896	1233	2232	2322	1345	1462	494	1493	2000	1726	1746	2391	2261	1070	1149	1135	981	1365	711
487	335.153	3831	2139	1606	2640	2006	1462	3240	3123	1013	871	3074	2151	1570	1767	997	1661	886	924	1203	1009	1876	1821	1746	871	2395	2530	3567	3013	1567	1077	1427	2471	3227	1778	1641	695	1562	2587	1815	1970	2430	2291	916	860	1245	1165	1013	819
488	335.202	4041	2180	1430	2357	1927	1345	3396	3411	990	920	2865	1848	1506	1799	1236	1830	876	843	1112	1005	1867	1600	1633	881	2326	2541	3013	2440	1559	1094	1320	2211	2672	1490	1631	703	1583	2581	1778	1799	2587	2353	947	1181	1278	1040	1040	773
489	335.223	4620	2322	1714	2994	2200	1438	3653	3485	1175	1149	3601	2278	1885	1927	1523	2087	1206	1266	1221	1063	2207	1879	1694	1115	3157	3146	3253	2477	1920	1329	1802	2795	2881	2020	1983	1055	1738	2976	1863	1892	3063	2739	1484	1746	1495	1091	1425	929
490	335.26	4481	2158	1767	2615	2162	1597	3551	3084	1112	956	3769	2767	1732	2094	1403	2102	1162	1315	1430	1260	2127	1860	1449	1239	2646	2564	2788	2435	1879	1269	1647	2652	2834	1583	1784	843	1625	2865	1633	1717	2958	2519	1315	1556	1206	1315	1381	843
491	336.192	2353	1187	1920	1548	1700	1672	2460	2803	2587	2587	2634	1422	1517	1661	2547	1597	1386	1667	1320	687	2232	1892	2044	1145	1827	1248	1966	1818	2188	1168	1272	1245	2192	1606	1509	1717	2889	1950	3253	4382	1449	1400	1040	1603	1970	1155	1441	1460
492	337.311	2834	5153	4382	4382	7012	7012	3831	2265	7412	6645	7012	6728	6910	6645	8509	8865	5947	6338	6728	6195	8865	9266	7104	7300	5500	6069	1422	4094	7300	7903	6728	6728	6411	6069	7300	7012	2535	3328	3601	2857	4290	4041	6005	6069	4620	4260	6268	6133
493	338.27	2146	1370	1833	1644	725	687	1517	1833	1184	670	1911	2055	2541	2678	837	896	767	652	781	837	1836	1135	1036	678	2274	1923	1911	1979	924	1044	1667	1664	3583	3253	509	753	1573	943	1457	1298	1617	1691	1345	1633	740	881	1735	1312
494	338.99	1920	1158	2083	2593	1077	1227	1345	3104	2508	1384	1165	1708	2386	2788	1286	1501	993	876	1168	1799	1824	1248	1520	1272	2587	1876	2976	1933	1540	1248	1578	1101	1354	1414	1280	1187	3485	1979	4857	2558	1970	2732	952	1200	1597	1636	1055	860
495	339.327	166584	166584	166584	198619	246677	246677	166584	166584	246677	198619	112320	112320	166584	166584	417418	417418	198619	198619	198619	198619	246677	246677	198619	166584	246677	246677	21144	166584	246677	246677	166584	166584	166584	166584	198619	198619	15400	27548	13399	19077	246677	246677	166584	166584	198619	198619	166584	166584
496	340.286	819	986	1414	1565	1661	1735	1667	1212	1575	1395	1778	1694	1441	1168	1422	1168	2300	1839	1233	1625	2073	2073	1714	1653	1168	1094	1573	916	1761	1647	1419	1529	3729	3485	1194	1732	2746	2430	2552	1769	1257	1248	2131	2691	1678	1289	2040	2169
497	341.109	7903	5947	5887	7012	4200	3535	5500	7516	4172	4229	6268	6645	6411	5658	5245	4932	4016	4290	5448	5344	5344	6005	4735	4481	6005	5713	38130	7516	3831	4588	5245	5062	6069	5448	4118	4145	5245	5018	6069	5947	5245	4976	4094	3485	4696	4657	6645	6338
498	341.197	2435	3567	3769	4319	5245	4552	6487	2711	1603	1562	7194	7412	4229	4260	4290	3769	6338	5344	4319	4414	4857	4588	4172	4448	5831	5605	2634	7300	4657	5500	6338	5550	5713	4894	3942	3567	1471	1239	1531	1239	4382	3192	8328	7412	3135	2296	3653	3471
499	341.305	1509	1212	1669	1703	924	1013	1700	1009	624	633	1430	1452	1171	1345	848	740	965	901	896	1280	1565	1790	1200	848	1389	1021	1824	1221	1145	812	1821	865	1970	1323	1094	1224	1436	916	1145	819	1155	781	1289	1184	624	678	725	1181
500	342.265	1697	1735	2440	2098	1224	1873	2044	2098	2781	2058	2391	2569	2530	2803	1583	1772	2405	1956	1901	1556	2435	2033	1370	1608	1444	1706	1644	2184	1854	1904	2083	1930	4588	4620	1815	2154	1706	2173	3192	3074	2037	2037	2248	2598	1556	1796	3341	2774
501	343.035	746	652	881	753	1622	1158	711	911	2296	1644	695	509	560	392	1312	1697	1315	1562	1422	1206	695	1036	1242	806	1633	1292	1101	973	1606	1444	346	952	572	429	819	1013	1863	2232	2497	2976	479	175	938	1540	1433	1286	1416	1224
502	343.244	1411	793	760	711	2154	1983	938	929	2541	1738	1221	1115	1351	943	1406	2240	2016	1603	1504	1636	924	1332	1920	1457	1178	886	1460	1620	1636	1717	837	1128	911	831	1373	1444	2248	3277	2746	2530	854	652	1617	1711	2169	1700	1490	2227
503	344.038	2151	1778	1614	2083	687	718	1726	1608	969	865	2105	1392	2196	2113	583	593	285	535	535	509	1611	1112	509	429	1876	1879	4382	2322	560	695	1263	1460	1504	1479	494	318	1650	1631	1493	1529	1337	1484	703	370	572	604	479	960
504	345.188	2788	2348	2026	1979	1830	1118	2098	2196	1772	1947	2906	2033	1870	2180	1594	1937	1118	1312	1495	1614	2003	1495	1534	2020	1738	1614	6567	1993	2460	1815	1836	1857	2659	2087	2009	1667	2073	2732	1904	2109	1184	2958	1343	896	1867	2400	1367	1717
505	346.056	1283	1077	812	825	2691	2196	1066	901	2274	2932	753	960	1433	1013	1531	2055	1714	1746	1509	2353	1197	1059	1636	2941	1059	1098	1449	901	2120	1520	703	812	1326	1077	2304	1427	3146	3084	2405	2834	3042	2102	1386	1581	2003	2391	1904	1278
506	346.312	1531	1581	1337	1021	2558	2274	1506	1860	2236	2116	1128	1286	1036	1337	1430	2535	2192	1914	1145	2073	1729	2047	2357	2430	1449	1209	1335	1051	2659	2309	2026	1689	1863	2204	3042	1691	4620	1761	1983	1979	1479	1520	1583	1531	1933	2405	2296	2013
507	348.291	3729	2739	1827	1953	2774	2091	2142	2322	1986	2047	1523	1122	1851	1722	1781	2232	2698	2873	1851	2898	1340	1498	1986	2274	1683	1162	2941	2240	3042	2718	2318	1827	2165	1257	1706	2353	1455	1720	2834	1537	1873	2227	2120	1614	2287	1993	2135	2339
508	349.203	1769	2113	1168	1689	1523	1239	583	1194	2818	1867	1633	1545	860	1389	1386	1956	2098	2265	1378	2300	825	843	1354	1717	1108	1181	1697	670	1647	1565	624	1055	1224	1283	1559	2131	2487	5199	7300	3653	2006	929	1239	1793	1818	1504	1194	1876
509	350.134	2513	1790	1212	2278	881	965	1481	4382	1462	1526	1752	1711	1411	1326	670	733	1009	1409	1013	1378	1219	1184	2083	1378	1283	1289	4735	2367	522	1066	1309	1051	1581	1209	924	463	1578	1993	1806	1573	2146	1781	760	956	1714	819	1827	911
510	351.219	1960	2481	2621	2659	2732	3426	2665	3965	3653	2976	3204	3369	2698	2330	3810	2760	3277	3918	2508	2967	2811	2513	3851	3426	3316	2739	3535	4481	3618	4414	2898	2857	2873	2767	4696	4481	3084	10478	7516	6728	2705	3355	3264	3328	3519	3123	3896	3918
511	353.269	2767	1943	1769	2073	1953	1581	1830	2009	1655	1348	1644	2120	1664	1245	1070	1289	1227	1084	901	548	1070	1720	1165	1446	1743	1672	2227	1600	2154	1115	2162	1735	1537	1636	1257	1354	3918	3042	1986	2265	2135	2192	1005	881	1283	1036	938	812
512	353.343	124458	101873	143742	143742	143742	143742	112320	75120	124458	124458	68670	68670	91865	91865	124458	124458	112320	112320	101873	101873	124458	143742	124458	143742	124458	124458	4200	82877	124458	112320	112320	112320	112320	82877	143742	143742	12305	23424	3169	6567	91865	101873	101873	101873	112320	112320	112320	101873
513	354.061	1040	733	643	854	2330	1600	753	876	2204	1414	463	522	604	633	973	1416	1224	678	1711	860	572	643	865	1307	661	876	1755	703	2065	1386	643	793	924	643	1245	1591	3519	7300	3042	3302	1033	934	1029	920	1365	969	1206	1168
514	354.217	854	725	1181	1013	2865	2102	1531	1125	2223	1735	1452	1351	854	854	1551	1764	2240	2180	2020	1476	1005	881	1257	2073	1441	1481	1416	1743	3382	2881	1203	1343	1556	1142	1495	1376	2906	3790	2261	2481	973	1033	3810	3729	1631	1818	1446	1411
515	354.302	1128	876	1063	1033	2261	1778	1289	800	2535	1824	997	969	916	1209	1040	1430	1452	1400	1586	1184	1191	1384	1005	1490	865	911	1332	773	1683	1711	1108	956	2941	2803	1329	1553	2652	2958	2357	2173	1248	753	2386	2278	1664	2037	2055	2069
516	355.068	3873	2395	1025	2154	943	614	773	2200	2013	1559	1074	1158	1269	2102	793	960	781	670	920	711	1320	2162	1209	1289	1628	1531	2732	1370	906	1009	1370	1617	1278	1631	1512	986	2269	2073	2173	1933	2558	1381	806	661	633	1044	718	965
517	355.248	4552	2865	1289	2923	1221	990	943	2283	2069	1812	1411	1200	1414	2069	1021	1142	1025	725	1025	812	1307	2698	1373	1345	1479	1722	3004	1920	1036	1257	1506	1681	1329	1289	1830	1084	2192	2252	2621	2026	2865	1559	825	819	410	986	993	1171
518	355.285	5245	3181	1694	3369	1257	1406	1009	2450	2718	2256	2131	1824	1658	2184	1392	1506	1251	1191	1337	1224	1633	2604	1691	1784	1735	1976	2985	2098	1367	1515	1923	2030	1827	1854	2184	1309	2322	2313	2881	2055	3302	1953	1142	1245	865	1236	1088	1275
519	356.074	1973	1860	1005	1178	1406	934	593	781	2569	1581	494	670	753	920	1292	1790	1165	860	1224	1384	997	1070	1433	1711	1040	831	1622	678	1094	1215	1029	929	661	463	1622	1370	2460	3004	2811	2381	1251	1301	1051	1373	1320	1414	929	1257
520	356.172	2173	2073	1194	1373	1738	1427	740	1084	2898	1976	1077	837	843	1155	1575	1436	1323	1365	1389	1562	1021	1717	1970	1824	1332	1203	2006	952	1534	1473	1304	1219	886	746	1796	1386	3277	5768	4620	3369	1414	1436	1158	1683	1392	1799	1131	1824
521	357.061	2348	1927	1112	1168	318	522	1462	2165	997	624	2003	2261	2211	1468	614	678	410	318	614	661	1309	1755	535	583	1504	1597	2445	2287	429	494	1221	1573	1280	1125	346	243	1359	1081	1422	1633	1611	1526	175	392	243	753	410	429
522	357.152	2795	1983	965	960	494	753	1589	2481	1168	522	1851	2376	2026	1312	479	583	494	494	583	410	1559	1617	494	479	1384	1761	2367	2207	463	479	1378	1553	1411	1138	463	479	1465	1263	1534	1653	1755	1542	370	463	370	695	535	643
523	357.245	2718	1986	938	1122	753	773	1787	2575	1128	678	1722	2425	1976	1233	548	604	787	787	773	522	1746	1219	687	604	1295	1860	2718	2261	806	661	1142	1678	1452	943	614	535	1545	1356	1591	1686	1614	1603	447	429	463	767	781	718
524	357.3	2487	1815	687	843	670	800	1433	2000	793	614	1384	2269	1790	947	522	410	687	285	318	560	1433	1091	548	494	1219	1542	2127	1885	865	535	916	1373	1187	670	583	593	1286	1070	1257	1427	1430	1335	604	509	285	614	678	614
525	360.234	2283	1345	2564	1436	1769	1667	1315	1706	965	1029	2227	1703	1108	1824	943	1108	1115	831	1406	1487	1101	837	1221	1400	2223	1700	2047	1236	1118	1309	1326	1077	1876	2410	1526	1911	1409	2425	1927	1694	1422	1809	2818	1920	977	1212	1165	1251
526	361.226	1498	1230	1191	1184	2291	2698	1376	1063	1529	2080	1224	1152	1168	1531	1520	1863	1873	2455	2083	2541	1411	1209	2139	2335	1400	1227	1735	1597	1793	1556	1063	896	1298	1740	2173	2811	2435	4200	1979	2435	1162	1013	1812	2098	1870	2026	1509	2718
527	363.043	753	760	1122	929	1292	1854	687	1158	1775	2000	760	695	661	410	1839	1575	1194	1108	1729	2330	1066	1675	2116	1726	1406	1567	1304	509	2508	1224	1194	901	695	583	2154	1796	2236	2227	6821	3601	548	392	1438	733	2466	1863	1836	1732
528	363.29	1340	1711	1567	1194	1836	2165	906	1565	1993	1796	2094	1386	1340	871	2326	1947	1636	1553	1867	2131	1389	1806	2640	2405	1658	1425	1465	1162	3426	2037	1348	1233	865	661	2530	2026	1976	2135	2994	2386	1286	1309	1764	1441	2502	1898	1567	1551
529	363.326	1105	1772	1892	1526	2215	2335	1301	1824	2151	1815	1898	1381	1691	1171	2445	2169	1836	1848	1857	2405	1752	1889	2450	2322	1726	1479	1425	1309	4094	2102	1548	1661	896	652	2889	2322	1752	2098	2477	2073	1283	1664	1703	1708	2530	2003	1793	1793
530	364.096	1430	1562	1867	1191	392	175	1672	2881	1021	800	1653	886	1920	1854	410	463	243	346	593	572	2055	1066	1009	285	1556	1990	4976	2471	604	243	1362	1793	2047	2207	711	583	1523	2094	2604	1515	1901	1304	509	703	447	494	175	767
531	364.258	1781	1400	1515	410	652	447	1455	2425	175	494	2016	952	1335	2030	896	670	535	370	604	593	1979	1084	781	614	1138	1806	3074	2487	916	318	1937	1614	2030	2691	643	678	1298	1851	1614	1351	1966	977	687	494	965	479	652	285
532	365.342	5887	7412	4229	5658	6195	7516	7194	5550	8036	8178	8509	7903	8178	7903	7768	8178	6005	6411	8178	7903	8178	7903	6821	6133	6411	7104	5947	5500	7412	7300	5713	5344	5153	5199	6910	6910	3104	3769	2976	2604	5947	5199	5605	5500	5293	5831	6910	6487
533	366.264	670	1515	2291	2223	767	746	2330	1266	509	463	1559	1227	1802	2188	1036	753	1158	1386	740	535	1686	1764	479	969	1484	1411	2569	965	593	1260	1683	1960	1591	2062	1200	1422	924	1227	1542	1373	1818	2184	2774	2087	652	916	1242	1175
534	367.158	1889	2040	1675	2400	1586	1343	1678	2062	1446	1230	1781	1966	1537	2131	2265	2151	990	687	1681	1422	1203	1356	1128	956	1493	1553	2746	1088	624	1468	1517	1283	2435	1848	1606	1059	3204	2158	3328	2691	1553	1414	1653	1337	1200	1135	1084	1009
535	367.213	1608	1301	1088	1920	806	781	1272	1882	1444	891	1506	1614	1449	1842	1074	947	1209	920	1206	819	1230	1178	1025	825	1473	1565	2698	2455	643	1343	1115	1115	1625	1239	952	760	3013	2080	3277	2826	1345	1389	1356	1084	1128	965	767	1074
536	367.249	1917	1842	1806	2541	1484	1641	1898	1917	1633	1181	2746	2698	2044	1815	1354	1422	2211	1908	1409	1029	1641	1703	1251	1373	2009	1927	2898	1683	1275	1583	10478	9971	2376	2083	1036	1094	3471	2180	2923	2547	2371	2065	1963	1573	1775	1465	1697	2009
537	367.358	853630	853630	853630	853630	1436543	1436543	562309	562309	1436543	1436543	853630	853630	853630	853630	1436543	1436543	853630	853630	853630	853630	853630	853630	1436543	1436543	1436543	1436543	91865	1436543	1436543	1436543	853630	853630	562309	562309	1436543	1436543	320208	562309	40236	143742	853630	1436543	853630	853630	853630	853630	853630	853630
538	370.297	2598	1422	1326	1209	1337	548	1591	1920	2232	1209	1614	1094	1317	1332	1125	1033	1667	1441	1245	1286	1839	1641	1422	1260	781	1367	2204	2188	1441	1221	1433	1084	3032	2621	1248	1307	1720	1641	1376	1758	1537	1531	2691	1973	1726	1187	1251	1197
539	373.274	3146	1691	1983	1411	1735	1761	2219	2244	2169	1565	2640	2065	2849	2087	1827	1545	1851	2223	1960	1631	2180	2065	1540	1650	1933	2767	6005	3114	2016	2410	1947	2116	1997	2227	2196	1775	2842	7104	5293	3535	2318	1669	1966	2139	1691	1573	2487	1628
540	375.176	1711	1885	2381	1892	3426	2127	2541	3502	2698	2180	1943	2381	2477	2135	1799	1908	2615	1501	1876	2026	2098	2244	1943	2621	2857	2477	5713	2760	1409	2009	2158	1908	2240	1970	1845	2069	5153	4382	12305	16834	2244	2073	1979	1976	2109	2746	1895	1044
541	375.219	1600	1892	2326	1664	3441	2162	2180	3471	2450	2142	1755	1956	2353	2044	1970	1885	2569	1556	1667	1953	1983	2287	1722	2627	2941	2558	5831	3123	1498	1963	2184	1990	2283	1818	2000	2151	4200	4041	9744	10228	2435	1842	2405	1758	1963	2781	1738	1187
542	375.274	1570	1920	2278	1678	2923	1960	1717	3013	1882	1923	2000	1714	2073	1812	1631	1812	2678	1600	1457	1611	1697	1920	1589	2348	2598	2598	3942	2535	1162	1854	6567	7104	2278	1553	1735	1940	3023	3240	8678	7516	2013	1567	1821	1233	1851	2415	1419	1128
543	375.291	1425	1914	2430	1764	3053	2240	2058	2788	1953	2044	2430	2445	2615	2410	1845	2162	3227	2395	1720	1740	2330	2445	1772	2739	3192	2958	3918	2627	1515	2304	2803	2923	2914	2162	2261	2256	3094	3369	7012	6645	2767	2287	2760	1873	2076	2672	1970	1749
544	377.193	3653	3636	3253	4816	3146	2849	3341	4348	4260	4588	3355	3618	3535	3290	3192	2615	3396	3004	4588	3355	3965	3355	3583	3227	3653	4735	9066	3227	3396	2949	3204	4041	4517	3729	2967	2932	4414	10764	3965	20449	3965	4620	3328	2994	3264	2898	2914	3567
545	377.269	2180	2283	1636	2519	1711	1504	1885	2558	2530	2610	1332	1542	1812	1818	1920	1286	1495	1351	2460	1278	2252	1729	1956	1833	1775	2621	5887	1740	1845	2105	2000	2120	2552	1608	1586	1506	2739	4894	2400	6411	1997	2440	1686	1960	1767	1118	1749	2109
546	378.235	3455	3672	1263	1354	548	896	837	1481	479	740	1468	1138	2502	1796	1101	1112	703	633	572	643	1354	1215	633	920	1529	1373	2508	1738	1105	781	965	1708	2400	1901	604	509	1149	1162	1356	1400	1362	1473	843	593	848	285	819	346
547	379.083	2914	2985	1340	1272	1703	1681	1395	1526	2513	2450	1317	1098	1735	1242	2410	1608	1664	1606	1917	1373	1515	929	1278	1553	1122	1206	2313	1551	1729	1118	990	1540	1641	806	1973	1118	2471	2552	2471	2304	1427	1017	1301	1644	1940	901	1661	1790
548	379.25	2949	3601	2044	2367	3316	2889	2105	2102	3601	3426	2604	2615	3192	2381	3264	2524	3204	2914	3169	2598	2842	2256	2376	2659	2621	2353	2865	2430	3277	2739	2256	2405	2678	2430	3123	1873	4229	5245	3942	2923	2842	2339	2547	2541	2811	2016	2151	2753
549	379.279	2269	2615	1411	1960	2381	2080	1248	1515	2739	2593	1575	1818	2177	1411	2232	1617	1775	1796	2362	1481	1617	1312	1444	1462	1895	1457	2450	1812	1970	1873	1531	1386	1422	1332	2240	831	3535	4319	2711	2357	1376	1254	1636	1848	2131	956	1465	2006
550	380.175	1953	1098	831	1493	410	906	1600	1540	746	285	670	1044	1047	1740	886	318	175	175	429	429	1257	1013	346	175	1515	1940	1976	1653	346	346	1257	1081	1197	2261	392	175	1203	1051	990	1131	2162	2116	463	175	175	370	285	535
551	381.246	2033	2552	2142	2376	3240	2842	3146	2985	2684	2120	3369	3455	2994	3074	3519	3169	5550	4481	2724	2923	3240	2906	3369	4041	3567	3851	2073	2652	4894	4857	4016	3690	3455	2610	2410	2994	3181	2455	2003	2652	3382	2842	7634	8036	2435	2581	2640	2278
552	381.315	1523	1997	1275	1686	1650	1664	1821	2169	1923	1608	3032	2652	1986	2425	1812	2051	1678	1703	1802	1661	2598	2425	1889	2076	1787	2362	1842	1802	1772	1714	2362	2124	3709	2976	1655	1993	2598	1806	1681	2184	2158	2091	1578	1714	1689	1746	2142	1882
553	381.374	246677	246677	246677	246677	417418	417418	198619	124458	417418	320208	198619	198619	198619	198619	246677	320208	246677	246677	246677	246677	198619	198619	320208	320208	166584	166584	3636	246677	320208	320208	246677	198619	143742	143742	246677	246677	10228	22618	2300	6487	320208	320208	246677	198619	246677	246677	198619	198619
554	383.316	1545	1021	1125	1077	1254	1359	1203	1356	1976	1664	2173	2322	1515	1373	1409	1329	1815	1611	1892	1187	1227	1200	2196	1317	1340	1691	2146	1021	1639	1960	1722	2215	2481	1956	1860	1446	4118	3551	2795	3328	1904	1689	2062	2131	1531	1664	1326	1927
555	386.291	1476	711	1495	1722	1370	952	2026	1504	1335	1683	1367	1455	1904	881	1419	1700	1152	1367	854	901	753	1633	614	1002	1070	1165	2640	1398	1017	2020	1227	1320	1706	1531	1427	911	1628	1315	2391	3618	1583	614	1738	633	1729	1047	1395	1559
556	387.245	1943	2343	2435	1441	1335	1686	1876	2261	1815	1986	1409	1735	1717	2124	1317	1389	1842	1567	1531	1301	2177	2091	1304	1091	1672	2040	2519	1422	1481	1860	1720	3053	2420	2362	1191	1416	2180	1836	2535	4118	1625	1441	1567	1005	1839	1178	1631	1781
557	389.054	2564	2513	2318	1714	479	479	1781	4066	973	643	1885	1512	2415	1821	572	392	678	1219	678	938	1769	1611	973	787	1722	1667	3302	1365	956	977	1764	1947	2026	2535	973	285	2410	1493	1661	3341	1520	2857	965	447	746	876	604	733
558	391.252	3004	2746	3053	2502	1644	1650	2587	4932	2196	3290	2265	1686	1892	3169	2430	1738	860	1419	1879	1950	1758	2142	1476	1537	1892	2227	3471	3032	1775	2051	1901	1548	1529	2006	2477	1430	2985	11958	2265	2818	1963	2318	1628	916	2803	1672	1362	1562
559	391.286	3918	3084	3601	2865	1740	1940	2834	6069	2672	3636	2313	2040	2274	3896	2640	1993	1175	2037	2291	2296	2367	2435	1509	2023	2269	2460	5062	3551	1307	1594	2598	2047	1976	2593	2949	1963	3636	18509	2803	4588	2450	2652	2376	1606	2923	1873	1997	2098
560	395.17	1956	1317	1594	1175	876	1376	825	1752	1628	831	965	447	670	969	993	760	1013	572	1149	1289	1286	1631	1227	1108	1165	1636	3485	1589	1283	1307	1149	687	1152	1227	969	806	2304	2127	3992	3192	1694	678	1283	924	1021	934	956	746
561	395.329	2120	1743	1997	1658	1468	1419	1468	1644	1714	969	1793	1430	1452	1863	1269	1094	1501	1175	1520	1444	1631	1973	1471	1706	1597	1764	3277	1667	1678	1345	1706	1433	2091	2120	1545	1101	2300	1911	2309	2274	1943	1206	1493	1694	1221	1409	1337	1138
562	395.39	562309	417418	562309	562309	853630	853630	417418	320208	853630	853630	562309	562309	562309	562309	562309	562309	562309	562309	417418	417418	417418	320208	853630	562309	562309	562309	47442	853630	853630	853630	417418	417418	417418	417418	562309	562309	22618	75120	6645	34625	562309	562309	320208	320208	417418	417418	417418	417418
563	396.348	2177	1033	1851	1927	1002	1175	1923	1559	670	1131	1230	1203	1997	1484	1206	725	1933	1438	725	1074	1398	1269	1184	1476	1025	1266	2497	1381	960	969	1409	1149	2739	2455	1138	1112	1392	1425	1565	1498	1438	1354	2508	1686	990	831	1275	1359
564	401.016	1983	1540	1307	1236	1175	825	1545	2274	2009	1973	1578	1289	1416	2304	1191	1481	1295	1013	1403	1664	1373	1251	1857	1181	1784	1752	4857	1077	1002	1911	1735	1526	2055	1400	1323	1389	2291	3032	1963	1973	1551	1658	1335	1138	1517	1493	1449	1681
565	401.161	2849	1956	2519	2300	2386	2154	2252	2842	2691	2967	2300	1799	2330	2718	1578	2746	1943	1545	2278	2348	2248	1911	2604	1917	2753	3690	4094	1625	2026	2873	2058	1876	2391	2335	2094	2309	2564	9503	2009	2196	3216	3519	1608	1509	2069	2023	1647	2120
566	401.269	2558	1389	1600	1653	1548	1295	2381	2739	2283	2698	2278	1738	2047	2508	1194	2244	1425	1025	1845	1845	2047	1540	2362	1606	1956	2949	3240	1449	1257	2450	1700	1556	2033	2102	1658	1830	2386	6069	1639	1711	1661	1433	1187	1194	1603	1578	1495	1914
567	401.339	2261	1236	1392	1818	1583	1425	2487	2211	1983	2219	2348	1493	1933	2610	1227	2440	1523	1036	1669	1930	1920	1681	2445	1257	2003	2493	2062	1403	1332	2330	1617	1578	1937	2274	1565	1700	1732	3601	1343	1556	1714	1386	1155	1152	1553	1575	1523	1641
568	401.382	1821	837	1040	1512	1376	1260	2169	1729	1495	1793	2087	947	1641	1901	843	2006	1269	819	1365	1452	1735	1376	2158	911	1614	2146	1529	1101	981	2076	1386	1312	1879	1842	1490	1473	1378	2240	965	911	1091	901	906	1044	1191	1455	1462	1307
569	402.011	1348	1088	1131	1044	952	1283	1548	1940	1700	1323	1245	1168	1669	1471	560	2135	583	624	1230	1101	1650	1409	2330	695	934	1493	1827	1617	392	1542	1128	1603	1606	1307	934	1047	1200	2283	1484	1487	1600	1457	624	1091	1236	760	614	1465
570	402.089	1419	973	860	1017	947	1230	1509	1534	1755	1376	787	1047	1943	1422	767	2044	661	740	1098	1091	1520	1373	2873	837	1077	1326	2252	1990	661	1476	1381	1515	1239	1221	1029	956	1589	3104	1553	1678	1370	1438	643	678	1298	911	370	1260
571	402.166	1694	1257	1236	1280	965	1465	1476	1471	1694	1661	773	1320	1738	1479	906	2207	871	943	1743	1040	1669	1449	2581	1094	1309	1112	2400	2105	1077	1691	1678	1523	1433	1158	1315	1098	1708	2774	1717	1790	2033	2215	583	1269	1323	920	572	1556
572	402.268	1655	1381	1108	1108	848	1251	1620	1799	1430	1836	767	1323	1531	1149	901	1815	1074	865	1517	1212	1359	1280	2587	1224	1021	956	2091	2083	977	1506	1178	1740	1775	1155	1021	1203	1594	2615	1644	1575	1708	1830	929	1206	1312	1084	1178	1611
573	402.994	1661	1526	1145	1135	2062	1221	1409	1362	1735	2873	1005	1191	1594	1455	1351	1559	1301	1653	1830	1675	1683	1462	1876	1986	1242	1219	2154	2215	1452	1337	1462	1209	1484	990	1362	1036	2296	3729	2593	3316	1717	2142	1348	1309	1586	1851	2113	1960
574	403.159	1641	1286	1317	1468	2026	1365	1436	1746	2215	2627	1263	1468	1694	1409	1851	1400	1040	1625	1556	1806	1343	1433	1697	1667	1520	1537	2309	2091	1848	1356	1343	1088	1184	965	1411	1081	2146	3253	2219	3485	1411	1772	1191	1254	1614	1101	1694	1694
575	405.337	860	886	633	787	1540	1562	986	479	1312	1481	1620	1617	1455	1021	1307	1351	1411	1392	1501	1135	1581	1221	1416	1683	1055	1059	1767	865	1545	956	1005	652	1036	1219	1272	1197	1406	1457	1515	1559	1365	1329	1802	1827	1242	1283	1149	1389
576	407.006	1484	1112	1755	1269	1013	624	997	1373	1562	1272	1088	1224	1239	916	718	934	865	548	392	583	670	535	711	661	2348	1983	2169	1775	678	410	733	1227	1628	1260	593	854	1376	1436	1772	1930	1301	1105	285	583	871	746	960	854
577	407.279	2051	1930	1854	1348	1403	1070	1473	1930	2381	1787	1845	1484	1839	1735	1025	1706	1155	1009	718	920	1356	1266	1215	1135	1625	1520	2659	2362	1158	1013	1175	1636	2684	2055	1033	1236	1675	1904	2287	2811	1436	1025	911	806	1345	1158	1348	1254
578	408.95	1400	1362	1162	1329	1307	819	886	1542	1966	1409	535	1266	1084	1438	1251	1298	633	1275	1603	1317	1351	1845	718	1158	695	1498	1860	1197	1661	1051	956	1260	1084	1667	1562	1021	2211	2044	2362	1761	920	952	956	740	1239	2173	1669	753
579	409.405	75120	58241	75120	75120	75120	82877	38130	27548	54523	50517	47442	44627	47442	47442	40236	42186	47442	44627	40236	40236	40236	38130	75120	82877	44627	47442	3851	50517	54523	54523	50517	40236	33027	30227	54523	54523	3053	3810	3104	2873	58241	63130	42186	44627	40236	40236	40236	40236
580	410.366	1809	2177	1581	1717	1091	1047	1851	1455	1233	1292	1603	2016	2000	1537	1320	1191	1436	1416	1280	1504	1796	2139	1263	1301	1203	1335	2274	1386	1184	1171	1726	2065	2621	2391	1468	1295	1799	1312	1295	1081	2139	1956	1732	1806	1112	1295	1790	1833
581	411.239	447	370	447	725	886	1184	463	793	1332	1476	812	938	624	695	1184	1101	1236	1565	1081	1367	479	767	1098	1625	678	509	1717	1224	1562	1559	548	711	678	479	1108	1051	2232	2274	1908	2087	891	746	1066	1142	986	740	1070	670
582	411.347	1278	1200	1484	1187	1286	1700	1178	1790	1583	2102	2058	2343	1778	1708	1911	1775	2558	2691	1641	2000	1392	1586	1740	2184	1824	1845	1986	1233	1717	1973	2009	1722	2386	1990	2047	1983	3123	2941	2678	3264	1343	1465	1641	1611	1784	1848	1740	1476
583	412.307	1108	934	767	463	871	1675	819	1775	1063	1094	871	906	1091	624	740	848	670	392	973	670	633	825	593	725	819	969	2691	1094	509	837	583	781	1131	993	800	643	1356	1392	2204	1738	1269	1315	392	318	494	643	793	548
584	415.323	1914	1260	2139	1784	2040	1920	1703	2135	1644	1517	2760	1857	1953	1937	1711	1818	1187	1487	1908	2044	1348	1517	1983	1867	1468	2410	3583	2033	2774	2091	1694	1993	1523	1799	1567	1986	2865	1793	2139	2200	1870	1943	1708	1923	1703	2425	1260	1200
585	415.357	2113	1836	2811	2335	2610	2353	1937	2236	1455	1767	2420	1761	2788	2898	2376	2795	2069	2091	2211	2718	1812	2348	2240	2173	1986	3104	2581	2227	3601	3104	2795	2976	2037	2291	1700	2415	2519	1653	1706	1714	2278	2450	1976	2287	2450	3502	1708	1378
586	417.238	2076	1203	1608	1636	2849	1578	1664	1787	2502	2732	2236	2219	1534	1526	2207	1425	2976	2261	2326	1898	1403	1021	1398	1292	2552	3074	1901	1639	2300	2291	1389	1504	2466	2497	2386	2146	2023	3485	2348	2192	2287	1578	1993	2109	2684	1735	1689	1854
587	417.266	1830	916	1002	1155	2278	1212	1406	1714	2080	2445	886	1125	1356	973	1908	943	2051	1540	2030	1540	740	548	1066	993	1833	2219	1876	1473	1653	1845	1091	997	1260	1711	1986	1487	1923	2898	2131	2211	1882	1138	1245	1197	2173	1329	1233	1403
588	419.258	1565	2058	1904	1625	1411	1077	2047	2120	1501	1280	1526	1245	1854	2240	2386	1209	1406	990	2269	2200	1362	1997	1283	1036	1848	1534	2080	1545	1178	952	1329	1787	1515	1436	1230	1647	2811	1636	2073	1641	2116	2223	1520	800	1540	1772	1845	924
589	419.329	2362	3264	3290	2842	2158	2058	2873	2180	1672	1367	2788	2256	2746	3411	2865	1714	2718	2227	2575	2881	2604	3636	2215	2541	1923	1812	2142	1876	1631	1758	2502	2665	3942	2881	2430	3004	2252	1620	1749	1531	2381	3216	5500	4976	2102	2610	2932	2330
590	419.348	1937	2047	1686	1606	1272	1191	2177	1986	1326	1112	1553	1081	1895	2296	2165	1088	1594	837	2391	2091	1495	2252	1419	1263	1636	1298	1914	1351	891	1074	1422	1694	1578	1452	1430	1658	2116	1551	1700	1465	1809	2552	1606	1384	1348	1749	1703	1047
591	422.227	1950	1436	871	1476	1501	1449	1257	2477	760	1298	2196	1851	1681	1430	1047	1280	916	1512	1628	1876	973	876	965	1200	2113	1351	2223	1672	1070	800	1653	1581	1055	1882	429	1108	1842	1818	2013	2158	1556	1755	1112	1128	1125	1892	1098	593
592	422.271	1908	1578	865	1559	1441	1476	1254	2381	916	1269	1664	1248	1501	1362	1063	1171	947	1620	1567	1812	916	1233	956	1565	2188	1406	2009	1425	1187	986	1697	1764	1386	2215	572	1128	1895	1591	1895	2244	1631	1960	1307	981	1373	1923	1115	604
593	423.361	1367	1821	1758	1749	1289	1403	1128	1409	1236	661	2252	2030	1242	1191	865	901	1493	1239	1066	1386	1504	1335	1152	1278	1263	1088	2219	1986	881	990	2051	2020	2065	1706	1044	1292	1094	1108	1465	1367	1867	1362	1145	1165	1184	886	1209	1158
594	423.421	198619	198619	198619	166584	320208	320208	124458	63130	166584	166584	82877	82877	143742	143742	143742	143742	124458	124458	124458	143742	112320	124458	246677	246677	112320	112320	5448	124458	198619	198619	143742	124458	124458	112320	124458	124458	2006	4552	2353	2678	198619	198619	143742	143742	143742	143742	124458	124458
595	424.379	1112	1091	1384	1317	2109	1812	1501	1184	1854	2184	1295	1145	1125	760	1359	1224	1603	2080	1767	2065	1854	1940	1452	1389	901	854	1452	1266	1266	1400	1641	1356	2146	2248	1452	1517	1639	1661	1830	1895	1066	1515	2906	2497	1427	1661	1608	2357
596	426.362	1703	1775	2113	1542	1269	1215	876	1809	865	1400	1081	1594	2124	1254	952	1040	1378	1098	938	1242	1283	1672	843	1320	1343	1441	1867	1490	633	891	1444	1275	2204	1839	1131	901	2069	2040	1940	1927	1289	871	1312	1457	1131	787	1272	825
597	427.191	1667	1356	969	1312	1115	920	1608	1548	1301	1441	1917	848	2006	1425	1335	1245	854	848	800	1784	1384	1105	960	1436	1351	1221	3146	1631	886	740	1534	1105	1960	977	891	560	1970	2177	2065	1966	843	1392	695	725	781	848	1301	624
598	427.358	1722	1542	793	1446	1236	886	1818	1221	1578	1583	2127	1340	2309	1501	1517	1315	1105	1326	981	1818	1575	1531	1315	1471	1326	1081	3411	1570	1021	1145	1644	1537	2040	1254	1066	865	2151	2026	1920	1914	1055	1708	1025	1298	1033	906	1400	1286
599	428.157	1280	938	990	1275	1105	1002	965	1206	1611	1622	1953	806	1603	560	1425	1354	1108	1254	876	793	429	916	1335	1633	1233	990	1655	593	1227	1301	1351	1138	1074	924	1168	1248	1824	2009	2326	2283	800	1573	837	825	1650	346	1617	1122
600	429.352	2610	2906	2803	2795	2395	2569	2227	4172	2102	2914	2834	3063	2513	2923	2030	2058	2604	2558	2705	3918	2569	2781	2865	3382	2313	2811	1589	2587	1898	2146	2652	3074	2898	2640	3094	3114	2391	2881	1873	2767	2261	2105	1990	2030	2362	2621	2278	2865
601	429.373	8328	12647	9503	10228	11045	12305	8178	9744	9503	11338	5500	6069	9971	10764	13399	13754	9971	9971	9266	10764	9266	10228	10228	10478	8678	9266	1681	12305	11338	11633	11338	11958	7903	7903	10228	10478	2309	3013	1767	2684	8678	8865	8678	9066	6567	7194	8178	8328
602	431.014	1740	1653	1105	1398	2524	3264	1033	1495	2278	1540	1112	986	1209	1790	1755	1332	956	1772	1575	2109	837	793	1911	1845	1567	1419	2466	1125	1063	1272	1373	871	806	1098	1059	2173	2420	4094	2200	1863	1591	1115	2102	891	1400	1960	2274	1340
603	431.177	1359	1278	848	1025	2309	2923	624	1332	1997	1578	938	860	1066	1781	1512	1295	837	1594	1414	1839	583	718	1706	1830	1386	1370	1720	825	1128	1142	1345	753	447	891	981	2083	2044	2753	2083	1655	1194	1074	2006	906	1403	1778	1867	1392
604	431.317	1362	1155	825	831	1917	2357	865	1430	1767	1591	1504	1373	1427	1833	1600	1409	1070	1542	1664	1923	871	871	1556	1644	1427	1422	1641	1203	1280	1362	1280	986	812	1280	1384	2211	1997	2335	2080	1622	1320	1191	2162	1013	1802	1755	1787	1493
605	433.234	1286	1966	924	1115	1033	1839	1275	1378	1867	2009	1462	1389	1873	1051	2073	1433	1266	960	1304	1400	1772	1625	1145	746	1248	1501	2826	1191	1115	1162	1664	1278	1471	1481	1266	1105	1876	2023	2154	1787	1567	1063	1323	1239	1675	1359	1108	1501
606	433.334	1882	2994	1873	1901	1614	2395	1833	1854	2941	2604	2718	2598	2593	1876	2842	2094	1570	1411	1806	1943	2184	2296	1641	1395	2236	2207	4448	1854	1644	1749	1738	1703	2083	2283	1917	1729	2698	3441	3204	2718	1986	1586	1857	1845	2304	1802	1686	2116
607	433.368	1452	2914	1575	1833	1667	2348	1729	1367	2322	2287	2211	2252	2367	1706	2678	1914	1622	1515	1937	2055	2173	2318	1562	1664	2013	2158	2705	1446	1578	1419	1857	1746	1812	1729	2188	1809	1993	2318	2227	2020	2080	1395	1947	1885	1973	1594	1799	2102
608	435.311	1317	1298	819	881	1465	1307	1081	1462	1551	1720	1520	920	1746	1669	1689	1683	1526	1529	1973	1320	806	1122	2030	1131	1254	1729	1504	1320	2261	1047	901	891	1115	901	1101	1597	4172	1749	2575	2598	960	1168	1796	1706	1460	1608	1370	1215
609	435.342	1191	1017	934	886	1490	1312	952	1433	1493	1714	1425	773	1578	1506	1620	1444	1631	1171	1735	1221	678	1142	2102	1236	1171	1594	1406	1112	2058	1002	865	760	1047	952	1233	1586	4094	1976	2450	2732	787	1145	2044	1927	1332	1351	1373	1105
610	436.283	1620	1703	1620	1824	1678	1953	1743	2519	2135	2278	2232	1678	1796	2575	2587	1781	2244	2493	2803	1895	1845	1908	1815	2047	1940	2135	1667	1769	2450	2278	2192	2430	1898	1911	2466	2724	3653	1857	2058	1986	2009	2207	2357	2283	1860	1937	2646	1772
611	437.435	17909	17909	25287	22618	19077	19077	15854	11045	18509	17909	14146	14533	15400	14967	11338	11045	15400	14967	12998	13399	13399	12998	22618	24329	11338	10478	3551	14967	16312	14533	16312	16312	14967	13399	14533	13754	2058	1914	2435	5153	12647	11958	16312	14533	16312	16312	14533	15400
612	438.395	1236	2184	1914	2958	1084	1131	2013	1937	986	1002	1184	1362	1386	1947	1077	965	1419	1373	1178	1236	2440	1678	767	1603	1088	1581	1298	1947	1617	1641	2524	1873	2615	2659	1340	1155	718	1002	1441	1562	1953	1950	2353	2135	1575	1260	2322	1973
613	438.965	2098	1752	1449	1534	1239	1378	1498	2524	2105	1997	1345	1973	2244	1714	1694	1537	1438	1990	1209	1430	1487	1664	1295	1628	1812	1781	3114	1781	1633	1332	1398	1732	1460	1581	1317	1230	3032	2261	5018	4735	1726	1845	1633	1720	2339	1943	2091	1468
614	439.379	2215	1867	1732	1362	1653	1245	1384	2051	1889	2020	2415	3441	2906	2278	2020	1778	1983	2196	1476	1940	1606	1658	1842	1617	2410	2326	2184	1438	1694	1465	1879	2269	1940	2192	1498	1694	2575	2113	3157	2353	1457	1836	1647	1738	2826	2367	1863	1280
615	442.017	1512	2094	1219	1761	1479	871	1444	2445	3535	1495	1625	1523	956	1323	2109	1236	906	1398	1269	1438	1490	1348	1411	1055	1362	1108	2376	1669	920	1317	1520	1726	1367	1301	837	1545	1717	2497	2047	1752	1272	2020	1118	911	1578	1914	1591	1184
616	443.251	2330	2362	2598	1851	2127	1416	2569	4414	2547	1534	2425	2994	2834	1787	1122	1495	1597	1953	1799	1077	2547	2958	1386	1631	2466	3502	3316	3074	1901	2180	1917	1436	2335	2135	977	1175	1689	2033	1691	1857	2283	2386	2415	2753	1468	1191	1266	1504
617	444.251	1304	1206	1743	1125	1895	1901	1206	896	3302	1667	1278	1312	793	1178	1597	1655	1414	1873	1983	1790	831	896	1940	1738	1559	1778	1337	1317	1570	1411	711	916	1722	1029	1051	1600	1600	1784	1650	1860	1263	1187	1337	1743	1537	1013	1112	1419
618	444.31	1669	1506	1239	965	1597	1746	854	977	2760	2146	1040	1005	718	1215	1672	1641	1317	1661	2006	1531	965	711	1933	1581	1280	1484	1501	1419	1586	1239	854	1187	1400	760	871	1720	1694	2037	1729	1839	1118	1178	993	1343	1764	1230	1197	1617
619	444.351	1990	1769	1452	1332	1589	2069	1152	1181	2165	2309	1239	1212	695	1551	2026	1740	1614	1937	2256	1873	1178	725	1879	1714	1661	1851	1367	1411	1553	1436	1055	1367	1476	1081	1081	2013	1540	1738	1540	1772	1315	1406	1108	1504	1799	1257	1345	1689
620	445.089	2256	2430	1911	1672	1206	1904	2073	1943	3135	1857	1661	1611	1476	1993	1743	2026	1002	952	2131	2278	1740	1392	1860	1589	2705	2283	2051	1895	1419	1589	1597	2357	1639	1230	1351	1639	2139	1885	1892	2541	1758	1631	896	1108	1567	1398	1036	1025
621	445.313	2627	2445	1986	2003	1345	2116	1873	2460	2976	1594	1636	1836	1559	2162	1614	2471	1122	1230	2169	2094	1879	1441	1672	1509	2357	2069	2420	2006	1979	1603	1761	1815	1873	1471	1726	1708	2200	2013	1821	2278	1752	1885	1152	1221	1509	1484	1283	1370
622	447.333	876	1149	1266	1320	986	1860	1740	1636	1084	1138	1142	1726	2493	1403	1515	1125	1392	1743	1040	1081	1224	943	1312	947	2652	1077	2139	1658	1309	1059	1686	1885	1600	1586	860	1641	1775	2142	1230	1359	1409	1697	1490	1029	1512	1473	1009	1233
623	448.306	1517	2003	1487	1063	1806	1233	1578	2304	1689	1743	865	1376	1088	1908	1529	1520	1362	1063	1171	1460	1761	1125	1260	767	1194	1433	2381	1966	1337	1036	1487	1419	860	1625	1286	1917	1620	2395	1597	1444	1655	1653	3302	2471	1625	1691	1901	1272
624	449.305	1309	1025	1457	1326	2094	1738	1400	1138	2177	1641	906	1233	1203	911	1956	1732	1641	1142	1661	1520	1608	1395	1867	1655	2252	2094	1446	969	1749	1678	1081	1221	1077	929	2283	1867	1956	3216	2386	2252	1392	1506	2069	1830	1581	1471	1796	1986
625	449.327	1343	981	906	896	1775	1340	1263	1098	1920	1493	1066	1332	1254	1187	1669	1551	1867	1002	1506	1493	1317	1343	1608	1562	1275	1091	1468	1055	1722	1597	1088	1326	760	1021	1997	1551	2062	3382	2367	2348	1178	1005	1406	1178	1562	1526	1706	1784
626	458.236	1735	1882	1335	1755	1283	1315	2173	2502	1509	1168	1094	1845	1879	1749	1131	624	1476	947	1197	854	1711	1422	1395	1504	2030	1720	2621	2274	1495	2508	1312	1729	787	2196	1326	1070	1806	1943	3146	5500	1446	1611	1175	773	1181	1583	837	1345
627	458.265	1732	2120	1509	1947	1395	1583	2265	2508	1661	1386	1422	2047	2146	2367	1155	993	1818	1292	1184	1245	1848	1667	1703	1700	2371	1867	2598	2513	1882	2615	1504	1997	843	2304	1764	1392	1873	2030	3290	5831	1526	2055	1570	1227	1309	1809	1074	1523
628	459.326	13754	8678	7516	9266	9266	9266	5713	9971	13399	10478	4816	7104	4517	4816	6728	7194	4857	4066	5500	5153	6133	6069	6268	5395	4041	4229	14533	6069	6268	6133	4735	5947	3264	3831	6728	5605	14967	12647	42186	58241	6645	5448	3441	3013	3253	3831	3369	4229
629	459.368	1879	1876	1708	1923	1746	2287	896	1691	2094	1567	1433	3123	1219	1309	1272	1631	1457	1131	1452	1501	1181	1345	1767	1689	1175	1171	1790	1362	2386	2094	1570	2069	1142	1309	1743	1168	2604	1729	3264	4145	2058	1257	1354	986	1583	1606	1414	2165
630	460.33	3411	2834	2774	3277	3369	3135	2440	3004	4118	3551	2296	4172	2158	2357	2958	3114	2705	2076	3328	2435	2834	2811	2252	2705	2102	1911	3341	2691	2547	2535	2135	1956	1703	1781	3328	2781	3004	3471	3355	3004	2530	2343	1950	2146	2261	1950	2460	1966
631	460.343	2065	1697	1498	1933	1694	1917	1465	1812	2173	1914	1455	3277	1263	1457	1876	2142	2080	1622	2477	1551	1493	1603	1681	2169	1689	1376	2278	1764	1960	2265	1529	1441	1441	1562	2091	1636	2425	2362	2211	2154	1589	1591	1537	1669	1986	1559	2177	1332
632	461.4	5344	6411	6728	6338	6133	5293	7012	3831	6821	7012	5947	5550	5658	6338	5768	6487	6411	5768	6411	6338	6910	6338	6411	6910	6567	5947	1950	5605	6487	8036	6133	5713	4118	3382	5344	5658	1836	2139	1842	1603	4976	5831	4857	4857	6069	6133	6005	5062
633	463.192	2094	1625	1098	1181	703	1203	1145	1556	1356	2232	1269	1118	1460	1636	1149	1581	753	1165	886	1219	1315	1389	1239	1367	1425	1044	2958	1708	854	973	1101	1112	1275	1717	1409	1040	2691	1860	2135	2227	1678	1876	973	1594	1036	973	969	896
634	463.287	1979	2211	2659	2873	2139	2445	2493	2207	2291	4414	2994	2552	3382	3277	3583	3918	2055	2569	3618	4620	3455	3253	2173	2760	4894	4319	2269	2678	2094	2386	2013	2009	2196	2746	2265	2547	2313	1735	1990	2151	2932	3114	2450	2873	2849	2587	2188	2240
635	463.326	1758	1809	1059	1406	906	1395	1367	1506	1436	2634	1529	1263	1752	1830	1158	1722	1021	1197	1191	1515	1966	1833	1254	1248	1348	920	1818	1889	767	1227	1009	1013	1675	2232	1260	1278	2055	1873	1818	2169	1796	1863	1457	1755	1194	1112	1506	1351
636	463.345	1556	1720	1286	1617	1081	1495	1575	1468	1553	2826	1551	1337	1740	2026	1301	1761	1343	1389	1381	1523	1940	1796	1583	1495	1600	1055	1608	1917	911	1289	1425	1266	1631	2322	1145	1548	1953	1863	1746	2076	1812	2069	1266	1219	1351	1348	1812	1573
637	465.304	417418	562309	320208	320208	562309	562309	320208	417418	562309	562309	320208	320208	417418	417418	853630	853630	320208	320208	562309	562309	320208	417418	417418	417418	853630	853630	23424	562309	562309	562309	320208	320208	246677	246677	417418	417418	63130	82877	5448	124458	417418	417418	417418	417418	320208	320208	320208	320208
638	473.282	5018	8328	9266	6910	9503	9503	10764	7194	6005	7903	17909	16834	12647	11338	13754	13399	15854	13754	10764	9503	10228	8178	11338	13754	16834	13754	4588	9744	23424	21144	14533	12998	8509	7300	12998	12305	2376	3411	1885	2420	7104	5713	23424	19776	7768	8178	12305	11338
639	475.193	1729	1534	1761	1506	2313	1162	1171	865	2073	1283	1025	1171	1323	1219	1534	1138	718	593	1301	1468	929	1101	1191	973	1639	1633	1531	1614	1449	1523	633	1309	1248	1573	1063	1088	2381	1689	1860	2177	1990	1158	876	1009	1639	1345	952	1686
640	476.279	1976	1441	1520	1997	1848	1717	2627	1594	1354	1017	1365	1895	1836	2120	2471	1304	1606	1691	1608	1608	1465	1556	1551	1703	2659	2502	2564	1703	2367	1885	1940	1755	1562	2109	2069	2215	1158	1708	1882	2044	2348	1860	1851	2252	2227	1479	1155	1295
641	478.291	1337	1406	1534	1908	1839	1266	1689	1686	1197	1356	1689	1406	2003	1545	1904	1824	1839	997	1125	1506	2076	1283	1830	1545	2309	1647	2391	2026	2003	1778	1473	1631	1761	2033	1821	1567	1653	2493	2842	2519	2062	1703	2033	1471	1462	1979	1460	1578
642	480.309	2023	2691	1940	2037	3535	3146	2508	1457	1570	2415	2530	2188	2313	2621	2339	2487	3264	2949	2309	2162	2541	2200	3264	2795	3382	2508	1512	2009	2587	3216	3396	4414	2958	3965	2711	2652	1501	1667	1647	2000	3004	2445	3567	3601	1735	1784	2530	2415
643	480.442	1165	1594	1711	1131	1664	1722	2065	1162	1191	1717	1824	1384	1633	1320	1348	1184	2030	1950	1074	1337	1275	1309	1622	1583	1714	1005	711	1647	1589	1867	1197	1600	2405	2405	1298	1520	848	1094	848	1594	1484	1425	1573	1947	1047	1430	1937	1752
644	482.967	1200	695	891	1289	1392	1444	1131	1074	1830	1165	583	767	643	865	1224	812	891	1425	1307	1145	346	1430	1047	1479	881	871	2087	1343	1191	793	1017	938	560	837	1301	896	1669	1830	2949	2013	1254	1266	670	1125	1260	1548	896	1495
645	485.309	1591	1669	1312	2006	1672	1206	1650	1726	1758	1575	1171	1398	1481	1606	1606	1526	1304	1128	1063	1162	1818	977	1501	1498	1901	1908	2261	1523	1873	1655	1509	1653	1373	1548	2076	1851	2000	2151	1732	2477	1309	1239	1224	1063	1854	1633	1520	1013
646	485.345	1493	1620	1269	1940	1628	1236	1537	1622	1597	1398	1187	1537	1422	1515	1708	1633	1215	1149	1131	1138	1681	973	1529	1620	1851	1857	2162	1275	1422	1591	1655	1586	1481	1425	2083	1943	2009	2047	1628	2269	1317	947	1212	947	1845	1600	1559	1051
647	490.329	1266	1304	1017	1158	1101	1066	1484	1304	1473	1729	1839	1206	1611	1427	1570	1312	1005	1138	753	1125	1708	1292	837	819	1149	1178	1441	843	1667	860	1340	1520	1351	1122	1009	1142	1548	1498	1365	560	1209	1633	793	1105	535	1298	1356	687
648	490.978	1743	1263	1562	1830	1534	1051	1487	1908	1542	1343	1738	990	1278	1304	1749	1077	1389	1044	956	1230	1033	1639	1425	1422	2000	1842	2330	2065	2030	1266	1181	1658	1398	1802	993	981	2165	1573	2158	1802	1606	1806	1044	993	583	1021	753	1149
649	493.96	1854	1351	1077	1827	1409	2283	1091	1933	2371	1904	1337	1562	1398	1578	1735	2009	1416	1966	1498	1376	1409	1793	2146	1927	1836	1870	2967	1746	1781	2261	1455	1406	1545	1520	1694	1892	2497	3396	1740	2162	1403	1923	1476	1416	1304	2044	2248	1581
650	495.264	1184	800	1320	733	1384	1040	1194	1591	1517	1215	1254	881	881	522	1416	1326	806	977	695	969	1272	986	1356	854	1452	1280	2124	1830	1055	1212	695	695	548	896	1171	793	1556	1332	1793	1767	1367	687	1077	1335	1009	960	1257	678
651	498.289	2604	2767	2313	2371	2405	2587	2795	3169	2519	2508	2139	2000	2460	2256	2513	2192	2326	2065	2151	2309	2502	3004	2367	1983	2062	2569	4066	2400	1876	2640	2881	2519	1833	2678	2080	2087	2795	3290	3302	2455	2724	1990	2165	2508	2395	2278	2158	2173
652	500.278	1681	1575	1493	1608	2023	2020	2020	2248	1678	1427	1446	1963	1806	2098	1678	1644	1562	2244	1633	1597	1562	1534	1329	1812	1752	2083	2098	1927	1672	1809	2309	2055	1686	1340	2120	2003	2395	1772	3551	2098	1879	1600	1769	1726	1722	2502	2076	1534
653	502.291	1392	1818	1726	1551	1416	1269	1422	1898	1586	1370	1194	1307	1675	1275	1215	1821	2435	2146	1526	916	969	1206	1298	1112	1740	1509	2256	1263	1292	1125	1376	1633	1506	1317	1708	1074	1917	1506	1898	1937	886	1973	1135	1155	1778	2058	1526	1796
654	504.308	1468	1917	2236	1661	1515	2158	1526	1529	1283	1389	1272	1570	1395	1761	1118	2116	1567	1636	1359	1359	1589	1542	1343	687	2481	1854	1970	1622	1839	1746	1468	1669	1473	1013	2322	1622	1772	1194	1468	1389	1578	1675	1534	1392	1438	854	1392	1908
655	508.339	285	1320	1101	1047	1158	1055	1013	1395	740	990	1200	1033	1230	1055	1098	1197	1578	1531	1824	929	1531	1286	1802	1419	2037	1620	881	1416	1301	2087	1708	2248	1597	1908	1395	1501	943	1367	1326	773	1672	1197	1784	1691	812	1131	1122	1386
656	508.473	1312	2339	1830	1917	3709	4066	1976	1781	1548	1460	2932	2923	3369	2881	4016	4172	2724	2278	3013	2610	3094	2471	2223	2000	3769	3328	787	2154	2941	3551	2335	2450	1790	2040	2732	3063	973	977	1138	831	2466	1976	2455	2044	2047	2087	2415	2445
657	509.996	2265	1937	2287	2440	2219	2037	2040	2873	1979	1802	1790	1892	1720	2348	1764	1836	1559	1633	2058	2291	1749	1895	1617	2091	2165	2102	2849	1809	1842	2158	1845	1953	2188	2440	1956	1970	2569	2659	2330	3032	1691	1833	1206	2151	2547	2094	1691	2627
658	512.268	7768	7104	5831	6069	6069	5500	5395	9066	8178	7300	4448	4696	4894	6005	5713	5395	4932	4657	6005	6728	5018	5658	7634	5199	6910	6195	28748	7412	5605	5448	4976	6411	4552	5831	4976	5500	30227	38130	36383	40236	5344	6133	5018	4657	5018	5947	4775	5018
659	514.284	4220271	2391457	3403491	3403491	2391457	2391457	1436543	4220271	4220271	4220271	1436543	1436543	2391457	2391457	2391457	2391457	1436543	1436543	1436543	1436543	2391457	2391457	2391457	2391457	2391457	2391457	4220271	4220271	2391457	2391457	1436543	1436543	1436543	1436543	2391457	2391457	4220271	4220271	4220271	4220271	2391457	2391457	2391457	2391457	2391457	2391457	1436543	1436543
660	528.264	2466	2530	2615	2941	2073	2177	2552	2889	2604	2760	3104	2967	2339	2795	2391	2304	2598	3032	2985	2502	2405	2640	2435	2146	2684	2593	2795	2604	2353	2691	3123	3013	2087	2348	2502	2898	2367	3227	3769	3567	2665	2634	2169	2481	2857	2524	2659	2087
661	531.441	733	1040	703	906	733	583	1059	819	848	793	1487	1356	901	604	911	860	819	911	924	881	725	886	800	633	886	881	929	760	740	548	952	825	920	787	943	960	854	793	806	535	463	725	1427	1025	886	938	733	661
662	536.504	12998	14146	11958	11958	30227	27548	11958	4696	16834	17375	12305	12305	15854	15854	34625	33027	12305	11633	17375	17909	14967	14533	12305	12998	25287	26389	1376	17375	26389	26389	12305	11045	5448	5018	18509	17375	1152	1476	1091	1224	17909	17375	12647	11958	10478	10478	11338	10764
663	538.483	3341	6487	6195	5768	10228	9744	8509	2865	4696	6133	7300	7194	7634	7634	11958	12305	7104	7412	9971	9971	9744	9744	4145	5018	12998	11958	1128	5395	7903	8865	5605	6195	3601	3519	7903	8678	986	695	1122	1002	5605	5947	6133	5887	7194	8509	5395	5500
664	545.458	1269	1414	1839	952	1266	1398	1686	1178	831	760	2102	2037	1484	1493	1200	1206	1047	643	1248	1389	1094	1304	1149	1280	1703	1471	1373	1292	1236	1191	1384	1444	1720	1171	1112	1145	1565	1523	1641	1708	1581	938	1184	1438	916	1017	1307	1406
665	554.512	3601	5395	5500	5500	6567	8509	6268	2215	2391	3411	6069	5947	5344	5550	8865	9744	6069	6268	5947	5947	6645	6821	3411	3851	5605	5448	1392	4066	4552	4481	5887	4932	3114	3316	6268	5947	604	787	1115	687	5018	6645	5658	6133	7634	7412	5947	5605
666	559.471	1230	1556	1230	1298	1581	1433	1200	703	1017	1337	3729	3192	1565	1990	1395	1446	1292	1301	1345	1567	1329	1362	1059	1384	1594	1562	1343	1230	1029	1304	1367	1575	1221	956	1675	1263	969	1409	1301	1433	1633	1373	1581	1575	1168	1219	1335	1414
667	564.535	2219	3227	3328	3290	5605	5768	4319	1970	1876	1956	3709	3748	3502	3748	6133	5947	4448	4448	4016	3831	5395	5500	2558	2985	6487	5018	1194	2746	4382	4066	3441	2811	2803	2575	4735	4775	1206	938	1094	1312	3316	3709	3123	2865	4172	3519	3729	3636
668	567.518	1403	1545	1879	1263	2445	1694	2055	1473	1289	1611	2386	2098	2033	1889	2146	2313	2460	2335	1956	1914	2746	2873	1135	1315	2240	2367	1245	1295	1933	1882	1793	1706	1122	1343	1979	1889	1280	1036	1047	1005	1512	1867	1416	1703	1793	2287	2169	1700
669	571.472	604	1553	800	793	1520	1594	1378	1115	920	1115	3471	3535	1077	1098	1509	1378	760	711	1581	1534	1138	1317	952	952	1181	1529	1738	1444	952	1197	1215	1254	1304	1047	1077	1002	1135	346	1184	1266	986	1131	1203	760	614	535	633	1112
670	573.486	1790	2471	1697	1416	2698	3216	1839	1081	1155	1191	4857	4041	2711	3426	3302	3485	2265	2098	2958	2003	3192	3094	1620	2684	3135	2357	1583	1973	2192	2371	1963	2037	1758	1476	2985	2487	1221	1272	854	1307	2207	2865	3709	4229	1398	1495	2207	2395
671	577.481	535	924	960	806	819	969	718	209	703	687	943	977	929	825	854	929	973	986	965	624	1063	993	1063	1101	916	819	614	831	447	614	973	960	1070	678	1040	837	938	572	1105	981	346	243	1221	1403	860	410	965	1219
672	585.489	1746	2826	1953	1581	3123	3618	2811	916	1178	1732	5831	5153	2976	2985	2718	2519	2575	2283	2621	2248	2335	2291	3146	2120	2678	2435	1315	2180	1735	1781	2811	2322	1272	1275	2318	2430	1515	1509	614	916	1647	1722	2127	2180	2087	1815	2003	1836
673	587.505	1115	2410	1790	1575	1986	2420	1824	1047	2113	2318	5018	4382	1960	2362	2055	2889	1960	1787	2158	2440	1911	1993	1653	1956	3264	2581	1490	1845	1863	1562	2287	2481	1963	1650	2405	2300	1398	1484	1509	1806	2335	2477	2646	2211	1911	2322	1889	1953
674	592.567	1501	2508	2552	2753	4118	4588	3918	1400	1479	1769	3023	2646	2420	2818	5106	4657	4816	4172	3426	3441	5245	5395	2274	2236	4200	4290	583	2173	4041	4041	2818	2371	2287	2236	4094	3992	583	1025	1125	614	3023	3181	2865	2405	3053	3810	2881	2665
675	594.581	956	1683	1476	1479	1675	2460	1979	1175	843	1200	2547	2415	1553	1836	2177	2803	2037	2142	1870	1365	2659	2477	1088	1029	2493	1979	947	1436	1608	2013	1746	1625	1337	1248	2391	2541	358	494	302	429	1976	1839	2291	2357	1806	1990	1806	1498
676	599.504	1081	1812	1933	1889	2030	2139	1162	787	733	1033	3636	3396	1700	1976	1589	1930	1332	1370	1755	2016	1694	1553	1367	1337	1963	1784	1206	1329	1315	1446	1583	1833	1051	1105	1529	1743	787	881	1081	1025	1292	1370	1504	1449	1523	1263	1444	1481
677	601.522	1376	2020	1597	1540	1904	2142	1504	1033	1230	1726	3240	3227	2256	2142	2795	2430	1809	1506	1889	1867	2236	2232	1914	2009	2080	2236	1200	1689	2318	1889	2087	1796	1711	1752	2248	2098	1329	1304	1286	1411	1806	2173	2445	2343	1796	2139	2162	2405
678	611.324	1002	1446	1033	661	447	429	1755	812	678	604	2188	1933	1378	1125	346	509	2481	2440	1317	753	1122	781	560	593	767	753	986	1040	990	965	3748	2732	2309	1889	1005	522	1138	1178	1135	718	522	740	2300	2154	1187	1362	2058	1860
679	611.504	2450	4414	2634	2513	5018	5395	3063	1611	2219	3790	5199	4816	3653	3502	4118	4448	3316	3135	3204	3636	3441	3601	2811	2420	4118	4414	1462	3831	4145	3277	3063	2949	1495	1337	4172	4414	1002	740	837	1013	2873	3411	2435	3157	2487	3135	3094	2834
680	613.52	2227	3896	2994	2033	4319	5153	3053	1498	5293	6821	4932	5199	4041	4319	4932	4588	3896	4145	3192	4229	3104	3216	3084	3601	5153	4976	1051	2795	3583	3535	3918	3918	2440	2818	4229	4857	1283	1441	509	1194	3672	3729	4319	4041	2795	3253	4290	4094
681	613.538	1005	1194	1044	604	1280	1493	1074	848	1081	1221	1301	1658	1280	1343	1540	1419	1125	1537	1239	1416	1017	1108	1187	1063	1512	1540	1013	1257	1108	1033	1317	1359	793	843	1389	1531	1118	1184	463	990	1145	1165	1425	1622	1051	1055	1639	1720
682	615.536	1578	1908	1545	1504	1933	1857	1772	1625	2076	2113	3277	2949	2139	1895	2362	2400	2269	2357	2023	2030	2269	1927	2091	1611	5768	6005	1603	1963	1484	1930	2739	2440	1917	1833	3169	2753	1655	1487	1354	1381	3455	4145	2116	2173	3004	3369	1839	1703
683	616.47	1490	2502	2151	1597	2248	2615	1963	1465	1481	1863	2244	1839	2265	2493	2481	2906	1548	1960	1911	1937	2094	2080	2105	2313	2440	2466	1040	2460	2455	2513	2062	1983	1158	1215	2746	2395	990	687	871	860	2105	2471	2391	2678	2030	2113	1854	2139
684	618.487	947	1425	843	1212	1553	1848	1112	463	1088	2460	1772	1345	1370	1184	1809	1438	1986	1976	812	1021	1927	1976	916	1460	1790	1545	285	494	1603	1055	1581	1197	1787	1914	2236	1885	871	479	494	1122	1307	1260	2587	2425	753	1567	1784	1827
685	620.597	8678	9971	7903	7768	14533	14146	14533	5395	10478	11958	9744	9744	10228	10478	19776	20449	14146	14146	14533	14146	16312	15400	8865	8865	18509	17909	819	8328	14967	14146	9744	9266	6645	6133	13754	13399	896	661	986	1101	11958	11633	6567	6567	10764	10764	8678	8865
686	622.612	2811	5713	6567	6005	7300	8036	8678	2055	2395	2547	7104	6411	5768	5344	9744	8509	8678	8328	7903	7768	9503	9503	3992	3942	9503	8678	837	4290	7012	6821	7104	6487	4041	3769	8678	9066	773	1017	1197	1098	6567	8328	7012	6821	8036	7768	6728	6195
687	627.534	965	1647	1047	318	1178	1548	1175	767	1181	1455	1870	1802	1105	1376	1471	1729	725	916	1436	1295	1084	990	812	1168	1125	1329	896	981	1005	947	753	1135	740	981	901	997	479	604	1224	1066	1029	773	1002	837	896	843	924	1162
688	629.552	1158	1171	1446	1315	1131	1644	916	285	243	583	1914	1309	1118	986	1481	1155	1479	1074	1286	960	1706	1830	854	1066	1553	1395	934	1066	1239	1298	1631	1304	1209	1036	1224	1384	560	1044	633	370	1131	1077	1433	1520	1040	1395	1230	1416
689	635.505	1209	2033	1672	1520	2037	2040	1675	969	1427	1749	1923	1567	1809	1983	1752	2318	1749	2169	1675	2165	3074	2466	1455	1672	2196	2400	429	1272	2051	2069	1863	1842	1376	1266	2127	2030	358	1197	1304	1406	2236	2165	1960	2037	1501	1622	2348	1920
690	637.519	1575	2400	1706	2013	3227	3094	2287	956	1414	1870	2497	1889	1781	2826	2739	2705	2353	1824	1993	2386	2873	2558	1628	1993	3302	3013	800	1691	2881	3053	2678	2376	1378	1603	3104	2746	633	800	1017	264	2304	2362	1758	2058	1842	1976	2781	3004
691	639.535	2994	6338	4319	5605	7412	8178	4976	2634	4976	6567	4696	4657	6487	5887	8678	9503	6133	6133	5344	5106	5106	5344	4857	5106	9744	9744	695	5293	6728	7104	8178	7194	2811	2672	7634	6821	1088	1248	760	929	5887	8036	3653	3690	4229	5887	5605	5947
692	641.551	1625	3104	2003	1787	3032	3411	2767	1562	1711	2339	2881	2581	2587	2781	4481	3601	3032	3567	2889	3216	2923	2857	2232	2646	4932	4932	812	2165	2665	3253	3790	3748	2300	2142	4588	4172	831	1040	800	977	3918	4894	3169	2615	3094	3583	3104	2857
693	643.567	1806	1898	1438	1309	1457	1411	1854	1263	1438	1354	2610	2131	1283	1997	2037	1833	2348	2362	1570	1381	1639	1749	1570	1681	5106	6338	1661	1515	1476	1460	1927	1802	1885	1611	3146	3169	1495	1326	1425	1315	3618	3672	1317	1215	2371	3146	1529	1462
694	646.613	1181	2386	1260	1620	2353	3123	2435	1029	1149	1523	1720	1583	2287	2211	4066	3690	2087	2343	2033	2062	2386	2274	1882	2287	2898	2760	1320	1732	2767	2698	1997	1950	1251	1578	2941	2803	661	711	604	264	1735	2513	1529	1583	1441	1706	2023	1650
695	648.629	24329	21859	18509	17375	28748	28748	22618	11633	28748	30227	21859	19776	18509	17375	28748	28748	23424	22618	21859	21859	27548	26389	20449	21859	30227	30227	1706	20449	30227	30227	17375	17375	10764	9971	20449	22618	1636	1455	1359	1471	27548	28748	11338	11338	23424	21859	19077	21144
696	651.611	2906	4857	5153	5448	6645	7300	6645	2330	2062	2985	5153	5605	4552	4857	6069	5344	7300	6728	6069	6910	6487	6910	5018	5245	7194	6728	548	3672	5062	6069	4857	4448	4620	4066	7516	8036	1400	1055	1444	1295	4857	4816	3636	3411	5062	6069	5153	5199
697	654.62	2698	4932	7104	7104	7516	7768	6567	2593	3277	3748	7903	7768	4588	4894	7300	7104	7516	7516	7634	7634	7634	7516	4481	5448	7012	7012	781	3485	5831	6645	5658	5768	3873	4552	8178	7768	1236	1242	1278	1436	5199	5887	4481	4094	6338	6645	6411	6910
698	656.633	1386	1960	2410	2575	2223	2252	2204	1209	1194	1498	2665	2177	1857	1755	2477	2278	2672	2932	2232	2047	2889	2985	1581	1594	2044	2051	703	1479	1857	1661	2236	1471	1689	1370	2849	2610	358	614	753	848	1860	2135	1787	2016	1979	2430	1960	2252
699	662.644	6005	9066	8178	7516	12305	12647	11338	3653	7516	9266	9066	9066	8678	8178	11045	11633	10764	10228	9503	8865	12998	12647	9503	9266	10228	10228	952	7012	9503	9503	8328	7412	5831	5768	9266	9503	1044	773	1051	1108	10478	9971	6338	5947	8865	9971	8328	7903
700	663.536	1848	2640	2033	1973	2881	3227	2326	1419	1292	1879	2487	2587	2818	3023	3653	4382	4066	3328	2774	3004	2914	2881	2430	3583	3896	3567	1444	2256	3992	3748	3042	2634	1540	1641	4145	4200	725	1292	661	633	3104	2949	3382	3264	1589	2309	4066	3690
701	666.449	929	956	370	876	843	494	175	209	806	1145	733	825	494	429	678	819	1212	981	793	652	522	346	1115	965	4414	4696	1278	848	831	1365	463	624	175	243	560	781	358	848	410	787	687	1112	572	522	725	687	711	1021
702	670.479	522	881	733	643	1203	1168	1142	447	1348	965	725	911	943	806	1138	1145	1091	891	522	773	652	410	986	793	2788	2269	463	733	1168	881	871	1021	522	1070	678	1221	1017	871	819	725	1158	1495	725	652	1158	793	876	806
703	670.65	3290	4382	5768	5018	5947	6338	5550	2073	3123	2898	4735	4260	3965	3942	6268	6195	6728	7012	4696	4932	6268	5605	3535	3992	5293	5395	1309	2739	4857	4775	5395	5395	3290	3411	5713	5831	1209	1490	1378	1203	7012	8509	4382	4319	7012	6268	5062	4620
704	671.595	938	1128	1529	1487	1419	1636	2547	1283	643	1175	2435	2739	1769	1614	1476	1895	2391	2466	1343	1559	2497	2547	1224	1493	1732	2113	876	924	1520	1752	1542	1286	1700	1860	1993	2065	1047	960	1040	1181	1433	1224	1842	1617	1520	1433	1732	2304
705	672.496	1586	2296	1738	1245	1824	1806	2116	973	1203	1597	1669	1517	1973	2151	1963	2227	1591	1586	1606	1793	1269	997	1758	1963	2665	2711	1438	1664	2076	2400	2471	2615	947	753	2033	2244	624	1033	1162	1091	1720	1729	2834	2842	1155	1406	2051	1879
706	673.527	997	1873	2055	1335	2055	2477	1633	1200	1263	1620	1993	1636	2227	2604	2493	2732	1553	1498	1976	1966	1326	1697	1818	1772	2367	1570	392	1836	2037	2724	1575	1542	624	854	2003	1956	781	947	1251	1171	1594	1749	1933	1781	1411	1446	1833	1430
707	674.512	1009	1512	1152	1152	1551	1487	1230	1059	800	1233	1495	1597	1197	1436	1452	1681	1257	1055	1537	1309	876	1416	1317	1335	1904	1600	285	1340	1356	1540	1523	1040	725	624	1812	1395	358	410	302	509	1280	1462	1178	1135	1145	1168	1184	1283
708	676.66	17375	16312	14146	14146	25287	26389	17375	5768	17909	19077	16834	15854	13754	13754	21859	23424	18509	18509	14967	15400	22618	19077	16312	17909	23424	21859	1479	14146	17909	18509	13754	13754	12305	9503	13399	14146	1257	1091	703	1077	26389	26389	9503	9503	17909	19077	17909	18509
709	679.642	11958	13399	11338	11338	17375	17375	13754	5293	8509	9971	12647	12647	10478	8509	10478	10764	11958	12305	10478	9744	12305	12305	12647	14146	11633	11045	1074	8509	10764	10764	9971	8678	8036	6728	12647	11045	901	854	924	806	11633	12305	6821	6645	11633	11633	10478	9971
710	685.632	3992	6567	4894	5395	6411	6487	6195	2353	2339	3709	6728	6268	4348	4552	5831	6005	7768	7104	5106	5713	7012	6567	7012	7012	6821	6645	285	3729	5500	5768	5831	5500	4448	3942	6645	7104	1460	1066	876	1191	6268	7104	3873	3551	5831	6728	5658	5887
711	686.513	1778	1567	1138	1438	1351	1879	1793	938	695	1263	1215	1481	1479	1559	2000	2283	1063	1376	1465	1589	1298	1320	1775	1697	2091	2223	1162	1335	1973	1784	1335	1425	891	695	1885	1787	358	911	1175	1476	1784	1904	1775	1307	1203	1908	1298	1395
712	688.49	1487	1315	1233	1036	1427	1323	1752	1088	1047	1320	990	1444	1548	1367	1767	2158	943	886	860	1055	1131	865	1545	1575	1873	1960	285	1337	1320	1625	1732	1597	965	911	1365	1534	760	837	956	1233	1359	1101	1743	1904	1088	1882	1289	1326
713	689.554	1761	1799	2232	1631	2105	2232	2291	1411	1025	1416	2261	2184	2665	2587	2530	3216	2466	2410	1885	1769	2020	2219	2248	2204	2362	2304	624	1714	2487	2524	2353	1781	1845	1738	2803	2493	687	1354	711	793	2026	2322	2558	2684	1425	2665	2227	2460
714	689.569	1542	1332	1400	969	1414	1781	2131	952	548	938	2080	2020	2240	2116	1617	2139	2477	1983	1395	1329	1781	1647	1245	1452	1565	1617	535	929	1395	1479	1752	1403	2330	2450	2493	1960	753	1280	548	670	1914	1778	2535	2348	981	2033	1908	1755
715	690.505	825	1292	1224	924	1438	1187	960	860	938	1219	1191	1040	1365	1963	1703	1583	1581	1091	1051	1051	1209	1081	1400	1392	1806	1495	652	1215	1112	1200	1400	1317	819	767	1215	1790	1036	806	302	695	1115	1348	1430	1326	1105	891	1175	1242
716	691.585	793	1664	2240	2405	1772	2105	2165	643	773	695	3618	3471	1966	1950	1793	2330	3094	2898	1392	1691	2898	2569	1206	2177	1796	1758	522	725	1460	1767	2873	2724	4382	4200	2881	3204	881	264	429	264	1565	1758	5395	5245	2020	1403	2976	3063
717	698.511	68670	75120	47442	44627	68670	75120	34625	34625	91865	91865	40236	40236	50517	50517	101873	112320	40236	40236	42186	42186	36383	34625	63130	58241	75120	75120	1836	75120	68670	68670	40236	36383	19077	18509	63130	63130	1438	1876	1683	1755	68670	75120	47442	47442	36383	36383	25287	25287
718	698.68	4857	7012	8328	8036	8865	8328	7903	2430	4588	5293	6645	5887	5106	5106	9503	10228	9744	9744	6645	6069	8509	8678	5395	6487	8036	7412	1354	3942	8328	8178	8509	8178	4290	3709	7194	7903	1181	1307	1414	1275	14533	14146	7194	7012	9066	8678	7412	7194
719	702.509	1365	1732	1298	1138	1845	2184	1933	1520	886	1378	1118	1591	1867	2318	2105	2091	1700	1406	1351	1622	1295	1465	2000	2477	2227	1986	1005	1827	1755	1790	1769	1589	1088	1017	1920	2044	1070	1077	916	920	1471	1504	2227	2240	1476	1669	1764	1622
720	704.524	924	1108	1473	1118	1658	1481	1337	881	1122	1365	1145	1131	2023	1675	1927	1625	1131	1088	986	1655	886	1484	1611	1567	2335	1608	1414	1269	1242	1219	1278	1257	952	800	1650	1672	494	463	302	760	1239	1221	1545	1398	934	1081	1171	1245
721	709.527	1197	1403	929	1009	1329	1304	1239	1278	1125	1118	1242	1088	1498	1529	1761	1573	1191	1444	1323	1084	1081	965	2405	1534	1781	1827	965	1013	1425	2080	1230	1158	652	1101	1471	1009	1175	1548	1178	1036	1398	1517	1181	969	1269	1307	1091	1005
722	712.527	2621	5768	4041	3992	6005	6005	5199	3192	2646	3535	4414	3896	5550	6133	6567	6645	4517	4382	3672	3851	3328	4066	5199	5344	6195	6567	943	3455	5947	6487	3873	3851	2313	1830	6133	6195	865	993	1446	1578	4894	5395	4696	4894	5395	5199	3636	3426
723	714.506	14146	18509	15400	14533	20449	21144	15400	14533	22618	23424	8865	8865	19077	19077	22618	21859	10478	11045	12305	12647	10478	10764	23424	17375	19776	19776	1275	21859	15400	17375	13399	14146	7104	6567	15400	15400	1449	1460	1203	1152	12305	16312	12305	12647	13754	14967	11045	10228
724	714.548	3114	5658	4290	4588	6910	7903	4620	2367	4348	4976	4382	4200	5887	6567	7903	9066	5018	4696	5768	5395	4620	4775	7194	7634	7768	8036	997	5831	8178	8678	5106	4894	2450	2471	6005	6411	1263	1335	952	906	5062	6487	6195	5448	5500	5293	4448	4735
725	716.521	9503	14967	10228	9971	16312	16834	11633	8678	20449	21144	8328	8036	14967	15400	18509	19077	8036	8865	10228	10478	6821	7634	17375	15400	16312	16834	1029	16834	12305	12647	12998	12647	6487	6338	10764	10764	825	819	843	896	10764	11045	14533	15854	9744	9744	11958	12998
726	717.6	3192	4696	5293	5153	4735	5106	7516	924	1209	1236	6338	5293	6268	6728	4319	4481	7012	5947	4382	3790	7194	6728	2711	5887	4517	4448	370	1697	3074	3355	6411	5448	12647	11958	8509	8328	522	429	302	346	4145	3965	8865	8865	3672	3709	6069	6728
727	718.535	1678	3519	3204	3748	4016	4260	3455	1793	2420	3216	3583	3328	3601	3790	5062	4894	3441	3636	3535	3748	3123	3084	4448	4229	4657	4348	920	3748	3769	4319	4348	4066	2211	2223	3790	3873	1025	860	831	781	3790	4118	4932	4696	2865	3290	3672	4319
728	719.613	3240	4775	9971	7903	7104	6821	7300	906	1200	1457	11338	9266	7300	7300	7012	7012	7903	7768	5831	5768	7903	7194	3053	7194	5018	4382	572	2357	5245	4620	9066	8865	16312	15854	10478	9971	358	264	825	711	7300	6005	17909	17375	5245	5062	9266	8509
729	720.496	652	773	916	819	1340	1128	956	614	1002	981	1970	1669	2020	2040	1446	1567	1551	1589	703	981	1212	848	969	1230	1973	1848	831	1286	1537	1879	1441	1230	346	535	1017	1165	358	1266	560	746	1531	1446	1681	1278	1165	1427	1292	1115
730	721.564	20449	23424	19776	19776	33027	33027	16312	16312	31678	33027	17375	17909	22618	23424	33027	38130	16834	17909	19776	21144	15400	16834	30227	26389	36383	34625	1628	30227	33027	33027	18509	18509	8678	8678	21859	21144	1125	1617	860	1051	25287	30227	18509	18509	19077	21144	16834	16834
731	724.486	843	1145	1395	1221	1044	1025	1181	1091	876	1051	891	854	1155	1077	1720	1848	1384	1070	1029	1128	1529	1145	1320	1275	1009	1036	1481	1219	871	1088	1047	981	848	1002	1158	1345	916	934	1084	1118	1165	1251	2552	2065	1171	1304	1081	1236
732	726.542	26389	28748	22618	23424	36383	36383	21859	22618	40236	40236	25287	21859	25287	27548	47442	50517	24329	25287	23424	23424	19776	23424	34625	30227	47442	44627	1398	31678	40236	40236	22618	21859	14146	14533	34625	36383	1433	1681	973	1309	40236	40236	28748	28748	24329	24329	19776	19077
733	727.669	2640	4348	5395	4894	5831	4735	4414	1631	1790	2083	6005	5018	3709	4016	3396	3653	5293	5062	3942	4348	4816	5062	4588	5062	3965	3769	1118	2552	4200	4382	5500	5106	5395	4657	4932	5106	1184	1362	1206	1278	4775	5344	4145	3873	4348	4517	5448	5550
734	728.521	3277	6005	6645	6821	8509	9066	6728	4260	5713	7104	3653	3873	7903	9266	8328	8036	4414	4118	4348	4448	4260	4448	9266	8328	9066	8509	1280	6133	6195	6567	4775	4816	3790	3583	7012	6645	1009	1329	865	956	4735	5605	6645	5713	6195	6567	4620	4657
735	735.705	3013	4481	6268	6133	4816	5658	5605	2058	2857	2923	5448	4775	3690	3672	3601	3302	5344	5448	4481	4976	5768	5713	4552	5768	4775	4552	1286	2665	4481	4816	4894	3729	4200	3896	4775	4894	1335	1088	906	1245	3601	3918	3455	3502	4145	4481	5018	5658
736	736.527	2665	4552	4094	3918	4172	4200	3502	1537	2564	3264	4016	3965	5062	5293	5344	5550	3992	3790	4260	4382	3551	3502	4775	4932	4448	4517	993	4016	6338	6728	3653	4145	2445	1895	5768	5395	1212	990	977	1021	3873	4260	4552	4517	3411	3896	4696	5293
737	738.542	2569	4094	3942	3519	5344	5448	3942	1743	2746	3502	3690	3709	4932	5062	5658	5831	3942	3519	3369	3181	3992	3918	4816	5658	4348	4481	911	4588	4588	5395	3601	3965	2857	2646	4816	4976	911	865	1021	1112	4200	4481	5245	5395	2818	3316	4094	3790
738	740.521	47442	47442	30227	30227	42186	44627	30227	33027	47442	47442	22618	23424	42186	44627	58241	58241	27548	30227	33027	36383	26389	27548	54523	50517	58241	63130	1317	47442	47442	47442	26389	27548	21144	21859	42186	42186	1013	1504	1108	1425	44627	47442	27548	27548	30227	33027	23424	23424
739	742.538	112320	124458	101873	91865	124458	124458	75120	91865	143742	143742	50517	54523	101873	101873	198619	198619	63130	82877	91865	91865	54523	63130	112320	101873	143742	143742	2430	143742	143742	143742	91865	75120	28748	28748	112320	112320	1950	3519	1781	1923	112320	112320	91865	91865	82877	101873	50517	54523
740	745.501	718	831	886	865	1149	1033	1370	624	952	911	793	753	876	1200	1309	1343	1289	1094	1077	843	1051	1506	1029	1077	1224	1236	753	1044	1084	993	1452	1175	746	819	1047	1077	463	843	535	767	1171	1245	1233	1275	787	837	1021	969
741	746.511	3169	6821	4775	4200	5768	5550	3896	1873	3328	6338	5768	5062	9503	9744	8036	9266	6567	7300	6910	7194	5887	5831	8178	8178	7104	7516	1066	6338	8036	7768	6821	6821	3192	3169	6821	6728	733	876	1044	891	5768	6821	5713	5768	5153	5713	6567	6069
742	750.543	22618	24329	23424	24329	27548	30227	17909	16834	36383	36383	18509	18509	24329	24329	36383	40236	21859	21859	24329	24329	20449	22618	33027	33027	34625	36383	1515	33027	38130	38130	24329	23424	15854	16312	28748	33027	1537	1553	1523	1348	36383	36383	30227	30227	19776	20449	24329	24329
743	752.557	5062	9266	8865	8178	9744	10478	6821	5153	11338	12647	6821	6567	8036	8328	12647	12647	8178	8178	8509	8678	7412	7300	9971	9971	10764	9971	1212	11045	11633	11958	9266	9503	5293	4976	9503	9744	1084	1171	812	901	9066	10764	9744	9744	6910	7300	7768	7768
744	753.674	1323	1438	1278	1457	1194	1298	1414	947	929	1059	1457	1625	886	1295	960	1002	2091	2113	1617	2120	1997	1781	1094	1118	1101	1138	1047	896	1155	1138	1551	1248	1655	1540	1309	1266	1215	825	938	843	1017	1581	1419	1145	1337	1224	1655	1515
745	754.54	1901	2803	2513	2146	2767	3013	2652	1384	1636	2076	1983	1970	2718	2834	2873	3240	2425	2640	2440	2381	2691	2400	2949	3290	3004	2941	661	2139	2466	2889	2621	2466	1752	1694	2898	2949	1063	1200	1384	1354	2634	3094	2976	2941	2105	2169	2471	2420
746	755.691	5605	8036	9744	8328	7768	7634	7412	2192	3264	4448	9266	8678	5947	6195	6005	5887	12647	12647	13399	14533	11045	10478	8328	9503	5199	5768	825	4448	8865	9266	11633	10764	13754	10764	8328	8509	1411	1381	1370	1209	8865	9266	7516	7516	7516	7903	12647	12305
747	756.552	1717	2889	2949	3135	2587	3519	2753	1720	2430	2615	2367	2362	3471	3204	3851	4118	2826	2430	2732	2615	2105	2207	2898	3790	3672	3636	1025	2774	3455	3328	2914	2718	1633	1575	3748	3636	1066	973	911	965	2818	2923	2788	2967	2739	3114	2420	2530
748	756.586	1441	2274	2541	2219	2204	2646	2236	1578	1781	2026	1986	2026	2781	2192	3216	3328	2587	2376	2142	2357	2154	2391	2065	2552	3227	2985	848	2236	3032	3411	2564	2395	1594	1506	2760	3074	1162	981	725	678	2223	2391	2055	2487	2252	2615	2367	2367
749	756.624	773	901	1084	1219	854	1091	990	965	924	881	1484	1520	1002	787	1135	1260	1051	1203	1088	993	848	1230	819	960	733	993	793	993	1059	1149	1094	1108	1317	1200	997	1191	1033	812	718	392	1009	825	1165	1212	1162	1005	1254	1029
750	760.513	806	1337	1081	1206	1055	1498	1326	1248	956	960	1260	1335	1625	1586	1867	1746	1329	1650	1278	1545	1498	1351	1158	1597	1664	1506	678	1184	1389	1553	1562	1534	969	1063	1506	1812	593	733	1055	943	1323	1625	1898	2069	924	1529	1017	1118
751	760.562	1242	2244	2091	2026	1787	2339	1775	1315	1378	1556	1920	1943	2091	2376	2652	2684	2420	2400	2196	2227	1863	2120	1700	2362	2530	2244	773	1548	2105	2502	2634	2207	1191	1269	2497	3032	678	891	1142	1084	1927	2547	2659	2410	1479	2098	1755	1901
752	762.505	1212	1764	1315	1455	1767	2003	1251	1142	1411	2033	1606	1449	1444	2287	1758	1827	1531	1578	1515	1512	1335	1551	1683	1960	2425	1717	1088	1501	1966	2124	1512	1784	1286	1152	1769	1452	843	906	392	548	1851	1622	1815	1824	1101	1384	1658	1506
753	764.521	1827	2941	2481	3074	2552	2834	2849	1895	1806	2569	2455	2487	3790	4118	3355	3672	2739	3277	3227	3426	2513	3240	3618	3277	3535	3601	1326	2420	3636	3851	3519	3535	1993	1885	3316	3290	740	1269	522	740	3032	3535	4620	3790	2627	2873	3502	3264
754	764.558	1738	2976	2339	3032	3302	3290	3114	1956	1567	2240	2914	2672	3426	3583	3873	4319	2535	2718	2739	3369	2343	2842	3396	3965	3851	3896	1378	2711	3227	3583	3104	2994	1953	1787	3918	3471	956	1427	773	1055	3169	3290	4016	4172	2353	2881	3146	3192
755	766.537	16834	20449	17909	15854	17909	17909	10478	9503	26389	28748	11045	9503	16834	18509	23424	26389	13754	13399	17909	16834	11958	13399	25287	20449	22618	24329	1419	22618	21144	25287	14967	14533	8328	8328	17909	19776	1395	1301	1013	1430	16834	19077	15400	14967	11958	12998	15400	16312
756	769.501	911	1165	1365	1384	1378	1591	1335	1370	947	1005	960	1105	1206	1565	1697	1512	1490	1697	1839	1088	1923	1870	1055	1520	1278	1301	1295	943	1263	1493	1051	1468	876	1118	1335	1135	947	1063	891	604	1498	1326	1562	1168	1138	1565	773	1088
757	772.525	2376	3302	2309	2177	3157	3441	2425	1749	1904	2330	2678	2976	3672	4229	4657	4094	3636	3471	3216	3411	3851	4016	3672	4775	3441	3918	1356	2541	3519	4094	3709	3618	2646	2508	3135	3264	1254	1378	1112	1105	2906	3277	3769	3192	2646	2705	3455	3216
758	773.53	2530	3157	2524	2151	3551	3709	3636	2020	2440	2672	3004	2849	3896	4172	4382	4976	3709	3672	3382	3396	3502	3810	3567	3831	3709	4172	1639	2834	4016	4118	3290	4016	3004	2395	3535	3240	1490	1556	1392	1460	3831	4094	3992	3810	2415	3411	3583	3396
759	776.559	36383	42186	31678	31678	50517	50517	26389	26389	68670	68670	26389	26389	33027	33027	54523	54523	26389	28748	26389	26389	21859	25287	42186	40236	54523	54523	1752	38130	50517	50517	25287	25287	14533	14146	40236	38130	1487	1625	1476	1504	42186	42186	26389	26389	26389	26389	22618	22618
760	781.705	1767	2519	4414	4775	3004	2826	3567	1444	1362	1326	2898	2865	2440	2627	2381	2261	5448	5605	5293	5887	5062	4735	2269	2842	1772	1749	643	1611	2481	2732	4517	3426	3277	3146	3567	3369	1230	1013	1033	881	2124	2248	2477	2395	3328	3851	3535	3302
761	782.551	1867	3328	3851	3831	5500	4816	3965	1857	2575	3104	2598	2541	4382	4775	4172	4775	2493	3063	2753	3253	3053	3013	3790	4260	5550	5245	906	2941	3441	3918	3023	2849	1611	1689	3896	4041	800	956	695	812	2914	3240	3618	3426	2976	3918	2865	2659
762	783.646	881	1135	1537	1242	1191	1895	2109	993	981	906	1501	1775	1145	1960	1105	1263	1863	2069	1573	1455	1422	1479	977	1105	1257	1245	1145	1145	1340	1194	1956	1647	2162	2435	1376	1573	1326	1206	901	986	1142	1317	1917	1787	1622	1272	1653	1979
763	783.722	14533	13754	17375	16834	13754	14533	12998	3992	10764	9744	13754	13754	9744	9971	12998	12998	21144	20449	22618	22618	16834	16312	15854	14967	8509	8328	1495	12647	13754	15400	17909	16834	17909	14967	12305	12647	1597	1540	1269	1362	11338	11338	11958	11633	11338	12305	21859	21859
764	785.662	1088	1269	1901	1914	1498	1400	2003	1351	410	860	1827	1529	1628	1517	1230	1356	2135	2309	2139	1708	1953	1436	1236	1523	1289	1444	1098	1128	1289	1433	2278	1608	1923	1775	1578	1793	1142	1215	886	1162	1230	1545	1678	1517	1529	1729	1743	1711
765	786.527	2274	4588	6133	5831	3729	3690	5344	3157	1681	2640	3896	3918	4448	5605	5153	4517	8509	9066	6567	5605	7516	7412	4517	4620	3918	4145	1036	2718	3169	3013	5947	5658	4481	4172	5395	5153	952	1175	1625	1320	4816	4588	8036	6910	8509	9266	5550	5245
766	786.578	1272	2173	2575	2283	2362	2621	2188	1683	1345	1937	1979	1920	2083	2753	2746	2865	2094	2211	2541	2530	2162	2487	2381	2634	2615	2774	938	1842	2248	2781	2425	2184	1236	1457	2615	2718	837	1165	1559	1260	2083	2278	2395	2547	2083	1983	2309	2131
767	788.54	1772	2698	3355	3583	2322	2207	3123	1667	1809	1827	3519	2248	2691	3240	2941	3316	4894	4857	3023	3471	3672	4382	2739	3316	2391	2519	1044	2450	2256	2445	3355	3471	2842	2552	3053	2849	358	678	302	447	2410	3485	5768	5344	3636	5500	3690	3769
768	790.536	1227	2381	1343	1409	1873	1796	1614	1272	1537	1833	2376	1821	2508	2732	2415	2564	2857	2581	2040	1722	2283	2353	2564	2932	2477	2087	725	1821	2381	2621	1781	2196	1487	1493	2223	2481	1452	1230	929	1059	2313	2575	2985	2718	1620	2009	2124	2318
769	790.573	1257	2215	2037	2109	2711	2705	2497	1597	1556	1830	1863	1842	2646	2889	2818	2826	2252	2425	2219	1815	2037	2381	2455	2906	2914	3341	718	1860	2440	2627	1920	1966	1436	1465	2865	2420	1362	1286	1005	1158	1937	2196	2949	2330	2211	2269	1769	2023
770	793.62	960	969	1386	1647	1298	1506	1583	1077	860	916	1286	1178	865	1441	1556	1381	1885	2013	871	1248	1722	1867	1484	1309	1581	1697	1084	1158	1591	1700	1493	1493	1493	1191	1381	1614	1074	1074	1088	1230	1298	1295	1468	1468	1098	1487	1700	1323
771	793.668	1515	1658	2502	2818	1495	1743	5293	1128	911	703	2621	2304	1556	1966	1162	1149	3851	3114	1793	1879	3653	3567	1414	1540	943	767	1091	911	1392	1509	3471	2958	5018	4414	1790	2471	1059	1118	1171	1227	1542	1583	4200	4260	2497	2227	4172	3831
772	797.569	40236	40236	27548	27548	44627	42186	23424	25287	58241	58241	19776	21144	31678	31678	44627	44627	22618	23424	25287	25287	18509	21144	40236	38130	50517	50517	1647	36383	42186	44627	23424	24329	11958	11045	33027	30227	1641	1717	1309	1683	38130	38130	21859	24329	25287	25287	21144	19776
773	798.58	50517	63130	28748	26389	54523	54523	28748	30227	101873	101873	31678	31678	34625	38130	68670	68670	31678	33027	34625	38130	21144	24329	58241	47442	68670	68670	1700	63130	63130	63130	33027	31678	19776	19077	47442	44627	1678	1870	1165	1468	47442	50517	44627	42186	27548	28748	27548	27548
774	798.668	1152	1326	1979	1898	1455	1479	2415	981	1036	1047	2339	2265	1074	1631	1378	1603	2040	2116	1636	1993	1809	1986	1292	1398	1345	1269	1289	1326	1248	1697	2113	2087	2767	2460	1691	1749	1248	1105	1002	1094	1149	1194	2519	2353	1732	1714	2033	1917
775	800.559	6487	11338	10764	10764	10764	10764	7634	4200	11633	15400	6195	5831	8865	10228	14146	14146	9066	8509	9066	9066	7768	8328	10764	11338	10478	11633	1370	10478	11045	10228	8865	9066	4735	4448	9971	10228	906	1191	479	1044	11045	10228	7768	8178	8178	8328	6821	7104
776	802.574	19077	21144	13754	13754	22618	25287	14967	13754	23424	24329	10228	11338	17375	17909	27548	27548	12998	14533	16834	17375	11633	11958	24329	21144	27548	27548	1155	19077	24329	27548	14146	14967	9266	8509	17375	18509	1416	1444	1335	1520	17375	22618	13399	13399	14533	15400	12998	12647
777	802.667	1395	1427	1433	1098	1245	1135	2348	837	725	896	2142	1983	1266	1625	1112	1200	3519	3341	1895	1628	1767	1481	1212	1266	1230	1239	854	1009	1416	1122	4448	3942	4145	3636	1772	1898	1343	1029	1329	1441	1603	1873	1879	1641	2445	1920	2857	2575
778	804.589	25287	26389	21144	21144	31678	31678	18509	18509	38130	38130	16312	17375	26389	25287	38130	36383	20449	21144	20449	20449	17909	17909	31678	28748	38130	38130	1675	28748	34625	36383	19776	19776	11045	10228	25287	25287	1567	1672	1545	1691	30227	34625	19077	19077	21144	23424	18509	20449
779	807.681	871	1122	1898	1444	916	837	4016	725	583	479	1498	1746	1044	1398	733	787	2020	2248	1251	1036	2240	1873	825	896	760	760	687	837	733	825	2558	2435	2994	2914	1542	1337	981	624	781	800	753	819	2087	1650	1644	1720	2381	2376
780	808.569	1021	1717	1479	1381	1570	1752	1430	1070	1158	1248	1307	1414	1703	1703	1722	1953	1427	1354	1700	1620	1239	1203	1778	1767	1947	2204	633	1033	1726	1914	1545	1465	1178	1329	1836	1930	934	725	687	643	1351	1717	2400	2033	1465	1320	1578	1487
781	808.598	1206	2200	1460	1675	1867	1997	1749	1149	1098	1275	1740	1793	1683	1523	2211	2105	1573	2135	1691	1683	1743	1812	1950	1758	2006	2124	767	1280	2309	2142	2371	1845	1769	1389	2030	2080	1005	760	740	837	1667	1738	2640	2711	1449	1603	1953	1830
782	808.671	1094	1452	1376	1149	1128	1354	1681	806	837	848	1512	1283	1320	1414	1115	1036	1498	1427	1578	1059	1517	1490	1175	1269	1356	1631	956	881	1304	1236	1758	1449	1755	1392	1398	1233	1191	703	1074	1149	1074	1280	1414	1452	1356	1275	1570	1409
783	809.732	583	1055	1818	1343	1135	1105	2006	773	891	819	1315	1269	969	670	1275	1063	1772	1694	1683	1490	1653	1818	906	986	806	934	1108	960	1044	1251	1749	1490	1395	1184	1184	1171	1233	1181	572	264	1070	993	1749	1562	1286	1184	1720	1678
784	810.528	1070	1879	1526	1628	1444	1381	1697	1317	977	1158	1628	1326	1722	1655	1717	1540	1947	1870	1490	1583	1806	1933	1575	1863	1269	1389	285	1857	1689	1628	1711	1329	1340	1526	1686	2127	1077	652	1504	1722	1295	1644	2767	2652	1416	1389	1870	2000
785	810.625	848	1465	1184	1251	1040	1088	1094	831	819	997	1051	1055	1142	876	1209	1187	1142	1152	1094	973	1128	1055	929	1212	997	1115	981	1301	1125	1152	1266	725	934	1108	1209	1138	1101	767	1600	1784	901	1152	1128	1040	1025	806	886	1033
786	810.68	1326	2165	2215	2069	2044	1976	2450	1280	1600	1772	2362	2105	2087	2196	2558	2348	2593	2519	2371	2113	2265	2415	1427	1966	2826	2732	1230	2291	2116	2425	2265	1943	2296	2353	2627	2672	1227	965	1799	1879	2030	2455	2795	2610	2177	2184	2120	2326
787	811.753	1933	2587	3411	3441	2265	2652	3023	1414	1933	1548	2646	2575	1983	2177	2098	2353	3672	3831	2923	2941	4290	3485	2109	2732	1708	1655	1260	1879	2753	2530	3690	2873	2826	2127	2739	2598	1542	1479	1263	1545	1703	2180	3485	3316	2162	2304	3355	3583
788	812.596	2455	4145	2834	2881	4066	3965	3355	2142	2932	3053	2941	3169	3567	4041	4260	4016	3135	3264	3636	3535	2781	2949	4657	4319	4229	5106	1611	3277	4448	4552	3253	3216	2906	2524	3601	3918	1553	1597	1317	1517	2781	3992	4735	4552	2615	3471	3942	3369
789	812.663	1851	1793	2047	1976	1793	2466	2296	1260	1717	1449	1997	1863	1644	1911	1628	1504	2381	2131	2215	1689	2113	1854	1990	1854	2020	1947	1625	1793	2124	2252	2033	1889	2154	1867	2124	1997	1647	1603	1398	1581	1462	1764	2207	2009	1746	2180	1993	1722
790	813.693	1548	1047	1845	1667	1389	1553	2207	1376	1254	1403	1775	1867	1329	1620	1548	1515	2196	2102	2037	1644	1625	1570	1490	1506	1495	1365	1221	1460	1675	1209	1669	1882	2006	1749	1963	1644	1289	1257	1512	1490	1197	1142	1839	2083	1457	2204	1882	1873
791	814.635	1168	965	1740	1392	1476	1409	1307	1025	1118	943	1155	1155	997	1059	1212	1455	1540	1362	1275	1131	1187	1077	1515	1409	1818	1312	1187	1206	1345	1312	1449	1531	1230	825	1515	1608	1155	1501	1462	1175	1465	860	1059	1081	1414	1556	1094	1206
792	814.68	1567	1239	2058	1515	1920	1986	1540	1131	1317	1184	1836	1882	1260	1490	1586	1594	2215	2033	1761	1526	1556	1706	1711	1720	2073	1476	1520	1504	1427	1381	1606	1738	1128	1009	1556	1650	1354	1567	1636	1332	1764	1351	1650	1700	1761	1787	1818	1787
793	815.712	1298	1411	1993	1937	1714	1818	2481	1326	1187	952	1758	1706	1545	1608	1504	1570	2684	2593	1565	1575	2575	2818	1323	1694	1650	1320	1251	1414	1378	1326	2724	2425	2487	2256	1863	2020	1219	1400	1697	1292	1821	1501	2610	2788	1669	1833	2376	2094
794	816.661	1315	1473	1559	2044	1529	1790	1520	1191	1212	1187	1493	1301	1227	1386	1384	1359	1686	1879	1315	1395	1455	1614	1381	1209	1857	2047	1455	1373	1403	1335	1806	1562	1667	1040	1570	1845	1165	1340	1337	1138	1534	1743	1658	1589	1551	1200	1433	1457
795	817.731	1384	1275	1348	2236	1227	1263	1389	740	560	934	1761	1343	938	886	1091	881	1993	2055	1091	1340	1628	2016	1002	1194	1359	1278	1307	938	1122	916	2300	1594	1867	1422	1534	1356	1351	1047	1194	973	1125	1422	3023	2640	1094	1152	1681	1658
796	819.669	1251	1242	1257	1345	1430	1540	1398	854	1219	1203	1398	1315	1373	1292	1370	1307	1923	1970	1449	1343	1378	1471	1309	1175	1455	1462	1138	1307	1462	1457	2269	1769	2076	1661	1422	1373	1081	1059	1209	1128	934	1340	1600	1098	1354	1343	1575	1362
797	822.65	1059	1340	1370	1473	1433	1332	1351	1171	1115	924	1329	1149	1128	1298	1340	1320	1769	1669	1332	1094	1600	1326	1326	1526	1409	1315	1175	1074	1398	1392	1799	1348	1620	1658	1620	1628	1091	986	1315	1335	1200	1200	2047	1608	1329	1335	1551	1591
798	823.676	1029	947	1362	1796	572	911	3471	825	711	509	1378	1416	1194	1307	920	865	1950	1551	1298	1283	1720	1802	871	1155	812	960	1233	793	943	1175	2227	2013	3567	3567	1720	1425	965	633	1131	1206	956	911	1920	1950	1301	1641	1636	2020
799	826.672	2240	4066	4932	4976	6487	5887	4260	1990	3690	3618	3810	3485	3992	3709	5550	6268	5768	5713	5018	5293	4448	4857	5947	6005	7516	6268	1236	5658	6133	7194	4588	4290	3094	2698	5500	5199	1292	1373	1537	1370	3992	5293	4348	3965	4200	5153	3965	4290
800	828.651	1203	1138	1793	1758	1681	1802	1354	1145	1033	1242	1414	1230	1200	1520	1304	1553	1373	1940	1181	1209	1323	1340	1392	1675	1669	1920	924	1567	1628	1617	1633	1422	1098	1242	1703	1738	997	1112	981	947	1335	1411	1359	1484	1317	1323	1354	1091
801	830.696	1664	2037	2098	2000	1573	1534	3253	1295	1376	1206	3341	2811	2116	2248	1501	1755	4657	4319	2076	2287	2425	2098	1348	2040	1845	1966	1059	1323	1796	1979	6645	6005	4657	5106	1966	1979	1444	1298	1332	1395	2367	2131	2296	2381	3023	3227	3918	3896
802	831.674	1764	3146	2274	2232	3277	3004	2477	1620	2244	2291	2158	2326	2127	2440	3382	3396	2497	2627	2304	2834	2471	2405	2994	3192	2958	2634	1551	2087	3094	4016	2430	2146	2020	1943	2753	2914	1171	1122	1283	1286	2889	2371	2318	2371	2200	2724	2425	2343
803	832.616	1650	2192	2265	1767	1686	1769	2023	1320	960	1155	1882	1809	1863	2139	2033	2127	2223	1930	1703	2207	1842	1529	1441	2165	1917	2300	1142	1529	2269	2405	2240	2076	1824	1678	2192	2265	1769	1142	896	876	2691	1911	1970	2450	1594	1711	1983	2105
804	833.516	1307	1233	1876	1641	1512	1289	1105	1403	593	1125	1356	1473	1337	1392	1559	1460	2200	2450	1219	1254	1460	2055	1526	1857	1200	1575	733	1628	1438	1135	1537	1362	1320	1131	1520	1457	746	1317	1059	1088	1732	1966	2849	2698	1395	1824	1059	1367
805	834.639	1098	1152	1128	1378	1278	1356	1298	1245	1044	1098	1359	1051	1359	1329	1245	1462	1504	1778	1070	977	1430	1398	1337	1430	1717	1548	1594	1122	1362	1644	1743	1495	1542	1315	1597	1462	977	1337	1312	1378	1444	1551	2000	1870	1266	1194	1457	1479
806	835.709	1726	1335	1570	1860	997	865	3013	1118	854	560	1812	1720	1178	1542	604	1059	2204	2391	1309	1215	1882	1842	1122	1184	1215	1047	1323	800	848	1098	2547	1901	2547	2558	1263	1320	1479	1414	1345	1455	1175	1212	1594	1697	1708	1449	2339	2274
807	838.706	1373	1633	1966	1681	1362	1603	2803	1257	1251	1194	1600	1911	1927	1752	1857	2033	1860	1830	1559	1653	2013	1953	1578	1542	2098	1997	1215	1512	1815	1726	2313	2335	2732	2400	1761	1950	1384	1351	1289	1236	1562	1641	2326	1911	1821	1438	2109	1933
808	844.685	1444	1740	2497	2535	2818	2739	1920	1230	1620	1628	2508	2162	1824	1970	2371	2698	2923	2941	2116	2376	2291	2051	2535	2502	3277	2615	1122	2151	2000	2477	2575	2304	1356	1359	2415	2552	1122	1345	1191	1033	1799	2283	2575	2466	2044	2326	2073	1898
809	844.708	1329	1125	1667	1600	1594	1526	2083	1017	1135	1135	1833	1653	1430	1400	1367	1465	2581	2535	1283	1351	1678	1735	1345	1449	1414	1286	1131	986	1091	1449	2774	2513	2244	2376	1473	1758	1168	1365	1212	1074	1354	1323	1683	1655	1647	1689	1963	2215
810	845.567	1479	2236	1556	1509	2020	1885	1815	1094	1227	1799	1806	1755	1827	2091	1818	2223	2044	2083	1493	1956	1933	1904	2313	2481	1320	1664	560	1636	2023	2269	2200	1927	1168	1534	2180	2124	509	264	787	522	1933	2030	2339	2304	973	1854	1772	1669
811	848.658	1033	1484	1171	1367	1094	1138	1362	1203	934	1040	1149	1465	1221	1203	1398	1337	1356	1337	1115	1181	1784	1419	1155	1586	1622	1517	886	1081	1209	1512	1171	1239	1501	1373	1600	1414	1307	1224	1272	1242	1266	1149	1863	1764	1059	1088	1641	1373
812	852.684	1686	2795	2154	2127	3204	2994	2581	1484	1498	2055	2410	2094	2154	2535	3240	3074	2627	2826	2405	2196	2760	2788	2834	3135	2949	3094	1365	2200	3264	3094	2610	2362	2120	1836	3216	2502	1115	1251	1386	1254	2177	2335	2466	2569	2291	2811	2558	2598
813	854.532	1506	2425	2400	2142	2471	2672	2362	1689	1818	2105	1678	1764	2348	2558	2774	2941	2154	2105	1758	1917	2009	2026	1917	2105	2889	2415	1283	2177	2400	2381	2395	2287	1108	1376	2425	2240	1251	1395	1063	1125	2400	1726	2322	2215	1908	2047	2009	1775
814	854.703	3551	6069	6005	5887	8178	7412	4696	2037	5199	5831	4481	4118	4657	4414	6821	7516	5887	6195	4932	5199	5605	5106	7768	7412	8178	8178	1839	7768	7104	7516	5550	4976	2967	2587	5605	5768	1617	1606	1323	1392	5395	8178	5293	4620	5550	6005	5293	5344
815	856.718	1436	2151	2330	2460	2497	2898	1990	1436	1515	1600	2818	2640	1848	1870	2881	2774	2906	3216	2009	1990	2460	2180	2575	2767	3146	2724	1565	2326	2371	2435	2530	2109	1559	1403	2252	2381	1105	1203	1029	1047	2497	2941	2513	2313	2524	3053	2269	2471
816	857.534	1142	1973	1658	1793	1796	2204	2051	1655	1512	1960	1650	1606	1898	1681	1993	2146	1743	1479	1790	1686	1700	1438	1790	1930	2033	2098	891	1960	2283	2177	1882	1854	1254	1272	2105	2339	1112	1005	947	969	1839	1787	1870	1851	1700	1686	1556	1647
817	858.543	1504	2335	1963	1573	1990	2135	1570	1490	1239	1895	1675	1586	1882	2083	2180	2196	1876	1700	1764	1717	1597	1787	1947	1933	1908	2091	1152	2062	2196	2313	2367	2154	1171	1335	1892	2105	1242	1138	1233	1280	1833	2113	2524	2026	1830	1570	1873	1606
818	859.535	1248	1714	1373	1586	1914	1617	1332	718	1286	1351	1562	1427	1307	1743	1675	1691	1711	1767	1227	1348	1764	1655	1591	1639	1419	1523	1171	1749	1455	1833	1481	1583	929	960	1611	1578	358	1131	1070	1263	1340	1700	2058	1863	1077	1138	1622	1672
819	861.673	1301	1084	1200	1105	1200	1044	1165	1165	1272	1239	973	956	981	1449	1233	1254	1345	956	1033	947	1077	1181	1125	938	1209	1105	1248	1118	938	1280	1059	906	938	997	986	1227	1145	1473	1266	1398	1044	1269	990	831	854	1162	1101	865
820	870.701	1963	3135	3896	3355	4290	4319	2881	1650	2265	2493	2493	2223	2487	2615	3709	3896	4145	4552	3063	3204	3157	3396	5344	4552	4481	4016	1476	3601	4118	4517	4229	3181	2353	1863	3485	3227	1340	1155	793	1070	2252	3302	3426	3253	3192	4200	2958	2767
821	872.714	1895	2547	2348	2684	2889	2795	1565	1806	1787	1953	2240	2309	2219	2223	2672	2598	2795	2967	2339	2083	2304	2339	2634	2826	2818	2391	1764	2283	2425	2672	2842	2313	1430	1559	2065	2009	1441	1433	1433	1501	2640	2274	3084	2430	2006	2795	2330	2564
822	879.774	1051	848	1323	1433	661	593	2410	711	535	733	1517	1462	800	1091	753	643	1879	1755	1212	1105	2131	2105	725	711	479	812	860	479	825	572	2326	2252	2200	1722	938	876	1187	781	1181	871	981	1066	2261	2248	1386	1517	2898	2795
823	884.715	1219	1430	1917	1633	1452	1586	1077	1122	1389	1162	1283	1184	977	1583	1553	1345	1761	1904	1411	1354	1444	1565	1717	1920	1889	1901	1411	1400	1531	1839	1622	1799	1206	860	1481	1581	1323	1376	1239	1215	1224	1419	1384	1356	1608	1301	1187	1289
824	885.548	1036	1694	2335	2381	2000	2000	1386	1135	1162	1603	2371	2450	2204	2481	2502	2558	3810	4016	1644	2087	2865	2732	2322	2881	2400	2173	1094	2405	2131	2073	2581	2691	2252	1691	2587	2604	929	1209	678	703	2232	2753	3748	4118	2519	2135	2711	2481
825	898.732	2047	2558	2691	2569	2371	2410	1708	1233	1403	1697	1545	1717	1122	1672	1833	1857	2564	2552	1914	1973	2169	2023	2818	2672	2127	2000	1664	1678	1914	2440	2116	1895	1425	1356	2026	1681	1430	1416	1490	1526	1636	1914	1885	1966	1990	2051	1857	1603
826	900.747	1215	1386	2269	2009	1600	2006	1184	746	1248	1105	1976	1689	1354	1227	1473	1457	2304	2296	1384	1517	1620	1767	1689	2180	1446	1512	1125	1517	1622	1956	1755	2083	956	711	1283	1556	1531	1149	1275	1438	1700	1857	1827	1908	1406	1697	1452	1384
827	965.894	479	703	740	943	901	1059	1215	560	687	370	1257	943	1017	891	947	1021	1200	1158	848	767	990	1171	773	652	981	860	1021	695	993	848	1098	924	1138	1203	1074	1115	695	886	1066	886	1122	956	1194	767	929	977	848	1077
828	976.816	643	687	746	652	718	670	1197	661	522	447	1009	1077	548	509	773	916	997	1242	670	633	1108	924	604	1245	740	952	916	522	1658	1732	2037	1565	916	560	1122	848	920	548	993	479	1081	767	2941	2460	522	718	746	522
829	986.754	934	1168	1295	1128	2003	2146	767	583	447	973	1622	1769	806	1017	2047	1983	1449	1320	1292	1441	1583	1354	1112	1548	2215	1904	479	1227	1769	2215	1131	1498	687	881	2040	1904	1301	896	1101	865	1775	1512	1551	1171	760	725	1487	1398
[truncated: 116 more columns]

## Sheet: ions
index	ionMz
1	52.0189
2	57.0341
3	59.0137
4	59.0501
5	64.0189
6	67.0184
7	67.0302
8	70.0295
9	71.0137
10	71.0497
11	72.9936
12	73.0294
13	74.0247
14	74.0611
15	75.0088
16	83.0498
17	84.0458
18	85.0295
19	85.0645
20	87.0449
21	88.0404
22	88.9878
23	89.0051
24	89.0243
25	91.04
26	92.0504
27	93.0346
28	96.9691
29	101.061
30	102.056
31	103.04
32	104.035
33	107.05
34	108.045
35	109.029
36	109.04
37	109.066
38	110.025
39	110.035
40	110.072
41	111.009
42	111.02
43	111.045
44	112.041
45	112.052
46	113.035
47	113.061
48	113.071
49	113.096
50	114.056
51	115.004
52	115.04
53	115.077
54	115.088
55	116.072
56	117.019
57	117.056
58	118.051
59	118.98
60	119.034
61	119.05
62	120.045
63	121.04
64	121.05
65	122.025
66	124.007
67	124.991
68	125.024
69	127.052
70	128.035
71	128.072
72	129.019
73	129.056
74	129.092
75	130.051
76	130.065
77	130.087
78	131.083
79	132.03
80	133.014
81	133.051
82	134.061
83	135.031
84	135.045
85	135.056
86	135.066
87	136.04
88	136.077
89	137.036
90	138.02
91	141.002
92	142.051
93	143.035
94	143.071
95	143.108
96	144.031
97	144.066
98	144.103
99	145.013
100	145.03
101	145.041
102	145.051
103	145.062
104	145.087
105	145.098
106	146.024
107	146.046
108	147.01
109	147.029
110	147.045
111	147.066
112	147.082
113	148.044
114	148.062
115	149.024
116	149.046
117	149.061
118	149.097
119	150.042
120	150.056
121	151.026
122	151.04
123	151.051
124	151.06
125	151.076
126	151.113
127	151.986
128	152.035
129	152.056
130	152.072
131	152.081
132	153.02
133	153.056
134	153.067
135	153.128
136	154.014
137	154.062
138	155
139	155.108
140	156.031
141	156.067
142	157.05
143	157.087
144	158.083
145	159.066
146	159.102
147	160.026
148	160.062
149	160.889
150	160.972
151	161.024
152	161.036
153	161.045
154	161.061
155	161.096
156	162.021
157	162.056
158	162.078
159	162.094
160	162.891
161	163.04
162	163.061
163	163.076
164	164.035
165	164.072
166	164.108
167	165.019
168	165.041
169	165.056
170	165.092
171	166.041
172	166.051
173	166.974
174	166.998
175	167.021
176	167.036
177	167.06
178	167.082
179	167.108
180	168.005
181	168.067
182	168.078
183	169.014
184	169.051
185	169.123
186	170.045
187	170.12
188	171.007
189	171.066
190	171.077
191	171.093
192	171.139
193	172.04
194	172.061
195	172.097
196	173.009
197	173.045
198	173.071
199	173.081
200	173.093
201	173.104
202	174.019
203	174.056
204	174.077
205	174.088
206	177.056
207	177.092
208	178.051
209	178.087
210	179.057
211	180.067
212	181.071
213	182.012
214	182.046
215	182.971
216	183.067
217	184.061
218	184.099
219	185.118
220	185.155
221	186.02
222	186.057
223	186.078
224	186.113
225	187.007
226	187.022
227	187.05
228	187.097
229	187.109
230	187.134
231	187.999
232	188.036
233	188.057
234	188.071
235	189.001
236	189.04
237	189.077
238	190.086
239	190.099
240	191.02
241	191.056
242	192.068
243	192.102
244	193.034
245	193.051
246	193.133
247	194.047
248	195.03
249	195.051
250	195.066
251	196.009
252	196.027
253	196.097
254	196.982
255	197.044
256	197.068
257	197.082
258	197.155
259	198.014
260	198.076
261	198.113
262	199.097
263	199.17
264	200.129
265	201.113
266	202.073
267	202.086
268	202.109
269	203.033
270	203.083
271	204.031
272	204.053
273	204.124
274	206.083
275	207.049
276	207.066
277	207.125
278	208.108
279	209.031
280	209.046
281	209.068
282	210.038
283	210.061
284	210.077
285	211.061
286	211.109
287	212
288	212.033
289	212.983
290	213.077
291	213.125
292	213.15
293	213.186
294	213.964
295	214.017
296	214.049
297	214.146
298	215.129
299	215.166
300	216.036
301	217.98
302	218.104
303	219.028
304	221.082
305	223.171
306	225.04
307	225.088
308	225.186
309	227.202
310	228.161
311	229.013
312	229.082
313	229.144
314	231.1
315	231.135
316	232.001
317	232.029
318	233.081
319	235.171
320	237.076
321	237.112
322	238.095
323	238.113
324	238.149
325	239.022
326	239.238
327	240.086
328	240.117
329	241.181
330	241.218
331	242.08
332	242.098
333	242.176
334	243.062
335	243.16
336	243.196
337	245.115
338	245.139
339	248.08
340	249.112
341	250.07
342	250.088
343	250.109
344	250.145
345	251.105
346	251.202
347	252.088
348	252.12
349	252.168
350	253.047
351	253.091
352	253.218
353	255.233
354	256.094
355	256.192
356	256.902
357	257.078
358	259.13
359	263.08
360	263.102
361	264.16
362	266.096
363	267.053
364	267.073
365	269.212
366	269.249
367	270.208
368	271.065
369	271.102
370	271.228
371	272.09
372	272.956
373	273.074
374	273.113
375	273.135
376	273.17
377	274.1
378	274.138
379	274.166
380	275.104
381	275.126
382	275.201
383	275.237
384	277.121
385	277.144
386	277.181
387	277.217
388	279.186
389	279.233
390	280.264
391	281.249
392	283.265
393	284.125
394	284.223
395	289.291
396	291.232
397	292.14
398	293.114
399	293.212
400	294.053
401	295.108
402	295.228
403	295.264
404	296.109
405	297.244
406	297.28
407	298.277
408	299.202
409	299.223
410	299.259
411	300.29
412	301.094
413	301.143
414	301.217
415	301.238
416	302.168
417	303.199
418	303.233
419	304.033
420	305.015
421	305.177
422	305.249
423	305.967
424	306.077
425	307.035
426	307.264
427	308.976
428	309.041
429	309.206
430	309.221
431	309.28
432	310.071
433	310.206
434	311.222
435	311.296
436	312.254
437	313.129
438	313.217
439	313.239
440	314.135
441	315.232
442	315.254
443	315.962
444	316.286
445	317.215
446	317.249
447	318.091
448	318.217
449	318.249
450	319.145
451	319.228
452	319.263
453	320.223
454	320.26
455	321.005
456	321.243
457	322.275
458	324.172
459	324.19
460	324.218
461	324.29
462	325.112
463	325.311
464	326.269
465	327.233
466	327.254
467	328.214
468	328.25
469	328.288
470	329.034
471	329.106
472	329.155
473	329.176
474	329.233
475	329.248
476	329.268
477	330.18
478	331.021
479	331.191
480	331.264
481	332.103
482	333.161
483	333.193
484	333.206
485	333.28
486	335.029
487	335.153
488	335.202
489	335.223
490	335.26
491	336.192
492	337.311
493	338.27
494	338.99
495	339.327
496	340.286
497	341.109
498	341.197
499	341.305
500	342.265
501	343.035
502	343.244
503	344.038
504	345.188
505	346.056
506	346.312
507	348.291
508	349.203
509	350.134
510	351.219
511	353.269
512	353.343
513	354.061
514	354.217
515	354.302
516	355.068
517	355.248
518	355.285
519	356.074
520	356.172
521	357.061
522	357.153
523	357.245
524	357.3
525	360.234
526	361.226
527	363.042
528	363.29
529	363.326
530	364.096
531	364.258
532	365.342
533	366.264
534	367.158
535	367.213
536	367.249
537	367.358
538	370.297
539	373.274
540	375.176
541	375.219
542	375.274
543	375.291
544	377.193
545	377.269
546	378.235
547	379.083
548	379.25
549	379.279
550	380.175
551	381.246
552	381.315
553	381.374
554	383.316
555	386.291
556	387.245
557	389.054
558	391.252
559	391.286
560	395.17
561	395.329
562	395.39
563	396.348
564	401.016
565	401.161
566	401.269
567	401.339
568	401.382
569	402.011
570	402.089
571	402.166
572	402.268
573	402.994
574	403.159
575	405.337
576	407.006
577	407.279
578	408.95
579	409.405
580	410.366
581	411.239
582	411.347
583	412.307
584	415.323
585	415.357
586	417.238
587	417.266
588	419.258
589	419.329
590	419.348
591	422.227
592	422.271
593	423.361
594	423.421
595	424.379
596	426.362
597	427.191
598	427.358
599	428.157
600	429.352
601	429.373
602	431.014
603	431.177
604	431.317
605	433.234
606	433.334
607	433.368
608	435.311
609	435.342
610	436.282
611	437.436
612	438.395
613	438.965
614	439.379
615	442.017
616	443.251
617	444.251
618	444.31
619	444.351
620	445.089
621	445.313
622	447.333
623	448.306
624	449.305
625	449.327
626	458.236
627	458.265
628	459.326
629	459.368
630	460.33
631	460.343
632	461.4
633	463.192
634	463.287
635	463.326
636	463.345
637	465.304
638	473.282
639	475.193
640	476.279
641	478.291
642	480.309
643	480.442
644	482.967
645	485.309
646	485.345
647	490.329
648	490.978
649	493.96
650	495.264
651	498.289
652	500.278
653	502.291
654	504.308
655	508.339
656	508.473
657	509.996
658	512.268
659	514.284
660	528.264
661	531.441
662	536.504
663	538.483
664	545.458
665	554.512
666	559.472
667	564.535
668	567.518
669	571.472
670	573.487
671	577.481
672	585.489
673	587.505
674	592.567
675	594.581
676	599.504
677	601.522
678	611.324
679	611.504
680	613.521
681	613.538
682	615.536
683	616.47
684	618.487
685	620.597
686	622.612
687	627.534
688	629.552
689	635.505
690	637.519
691	639.535
692	641.551
693	643.567
694	646.613
695	648.628
696	651.611
697	654.62
698	656.633
699	662.644
700	663.536
701	666.449
702	670.479
703	670.65
704	671.595
705	672.496
706	673.527
707	674.512
708	676.66
709	679.642
710	685.632
711	686.513
712	688.49
713	689.554
714	689.569
715	690.505
716	691.585
717	698.511
718	698.68
719	702.509
720	704.524
721	709.526
722	712.527
723	714.506
724	714.548
725	716.521
726	717.6
727	718.535
728	719.613
729	720.496
730	721.564
731	724.486
732	726.542
733	727.669
734	728.521
735	735.704
736	736.527
737	738.542
738	740.522
739	742.538
740	745.501
741	746.511
742	750.543
743	752.557
744	753.674
745	754.54
746	755.691
747	756.552
748	756.586
749	756.624
750	760.513
751	760.562
752	762.505
753	764.521
754	764.557
755	766.537
756	769.501
757	772.525
758	773.53
759	776.559
760	781.705
761	782.551
762	783.646
763	783.722
764	785.662
765	786.527
766	786.579
767	788.54
768	790.536
769	790.573
770	793.62
771	793.668
772	797.569
773	798.58
774	798.668
775	800.559
776	802.574
777	802.667
778	804.589
779	807.681
780	808.569
781	808.598
782	808.671
783	809.732
784	810.528
785	810.625
786	810.68
787	811.753
788	812.596
789	812.663
790	813.693
791	814.635
792	814.68
793	815.712
794	816.661
795	817.731
796	819.669
797	822.65
798	823.676
799	826.672
800	828.651
801	830.696
802	831.674
803	832.616
804	833.516
805	834.639
806	835.709
807	838.706
808	844.685
809	844.708
810	845.567
811	848.658
812	852.684
813	854.532
814	854.704
815	856.718
816	857.533
817	858.543
818	859.535
819	861.673
820	870.701
821	872.714
822	879.774
823	884.715
824	885.548
825	898.732
826	900.747
827	965.894
828	976.816
829	986.754

## Sheet: datasets
ds idx	Donor	Group	Age
1	D17	young	23
2	D17	young	23
3	D14	young	21
4	D14	young	21
5	D21	young	21
6	D21	young	21
7	D16	old	59
8	D16	old	59
9	D07	young	23
10	D07	young	23
11	D09	old	58
12	D09	old	58
13	D12	old	57
14	D12	old	57
15	D13	young	25
16	D13	young	25
17	D25	old	58
18	D25	old	58
19	D19	young	20
20	D19	young	20
21	D34	old	58
22	D34	old	58
23	D11	young	21
24	D11	young	21
25	D28	old	58
26	D28	old	58
27	D01	old	60
28	D01	old	60
29	D30	old	55
30	D30	old	55
31	D33	old	62
32	D33	old	62
33	D29	old	60
34	D29	old	60
35	D18	young	21
36	D18	young	21
37	D20	young	21
38	D20	young	21
39	D24	young	21
40	D24	young	21
41	D22	old	57
42	D22	old	57
43	D31	old	65
44	D31	old	65
45	D10	old	66
46	D10	old	66
47	D15	old	62
48	D15	old	62
49	D42	old	65
50	D42	old	65
51	D50	old	58
52	D50	old	58
53	D56	old	61
54	D56	old	61
55	D54	young	22
56	D54	young	22
57	D60	old	57
58	D60	old	57
59	D51	old	65
60	D51	old	65
61	D59	old	55
62	D59	old	55
63	D47	old	62
64	D47	old	62
65	D45	old	61
66	D45	old	61
67	D36	old	60
68	D36	old	60
69	D44	old	56
70	D44	old	56
71	D62	old	56
72	D62	old	56
73	D48	old	64
74	D48	old	64
75	D38	old	61
76	D38	old	61
77	D49	young	25
78	D49	young	25
79	D41	old	56
80	D41	old	56
81	D55	old	55
82	D55	old	55
83	D43	old	64
84	D43	old	64
85	D58	old	64
86	D58	old	64
87	D35	young	20
88	D35	young	20
89	D39	old	56
90	D39	old	56
91	D64	old	62
92	D64	old	62
93	D40	old	61
94	D40	old	61
95	D52	old	63
96	D52	old	63
97	D84	old	64
98	D84	old	64
99	D70	old	56
100	D70	old	56
101	D65	old	61
102	D65	old	61
103	D67	young	23
104	D67	young	23
105	D79	old	60
106	D79	old	60
107	D75	old	56
108	D75	old	56
109	D86	old	59
110	D86	old	59
111	D83	old	55
112	D83	old	55
113	D81	young	21
114	D81	young	21
115	D88	old	56
116	D88	old	56
117	D76	old	65
118	D76	old	65
119	D80	old	59
120	D80	old	59
121	D71	old	65
122	D71	old	65
123	D90	young	23
124	D90	young	23
125	D74	young	25
126	D74	young	25
127	D87	old	63
128	D87	old	63
129	D78	old	64
130	D78	old	64
131	D85	old	64
132	D85	old	64
133	D77	old	56
134	D77	old	56
135	D89	young	20
136	D89	young	20
137	D69	young	22
138	D69	young	22
139	D68	old	64
140	D68	old	64
141	D95	old	58
142	D95	old	58
143	D111	old	57
144	D111	old	57
145	D112	old	59
146	D112	old	59
147	D94	young	22
148	D94	young	22
149	D110	young	24
150	D110	young	24
151	D114	young	20
152	D114	young	20
153	D113	young	20
154	D113	young	20
155	D91	young	23
156	D91	young	23
157	D115	young	25
158	D115	young	25
159	D93	young	26
160	D93	young	26
161	D92	young	25
162	D92	young	25
163	D109	young	21
164	D109	young	21

## Sheet: annotation
id	name	formula	mz	mod	score	mzDelta	ion idx
HMDB00001	1-Methylhistidine	C7H11N3O2	168.078	-H(+)	100	-0.000589165	182
HMDB00008	2-Hydroxybutyric acid	C4H8O3	103.04	-H(+)	100	5.90036e-05	31
HMDB00011	(R)-3-Hydroxybutyric acid	C4H8O3	103.04	-H(+)	100	5.90036e-05	31
HMDB00017	4-Pyridoxic acid	C8H9NO4	182.046	-H(+)	100	-0.000129577	214
HMDB00019	Alpha-ketoisovaleric acid	C5H8O3	115.04	-H(+)	100	4.80395e-05	52
HMDB00020	p-Hydroxyphenylacetic acid	C8H8O3	151.04	-H(+)	100	-0.000149791	122
HMDB00021	Iodotyrosine	C9H10INO3	305.967	-H(+)	16	-0.00389937	423
HMDB00023	(S)-3-Hydroxyisobutyric acid	C4H8O3	103.04	-H(+)	100	5.90036e-05	31
HMDB00031	Androsterone	C19H30O2	309.221	+F(-)	51	0.00176877	430
HMDB00036	Taurocholic acid	C26H45NO7S	514.284	-H(+)	100	0.000237872	659
HMDB00038	Dihydrobiopterin	C9H13N5O3	238.095	-H(+)	100	4.73183e-05	322
HMDB00039	Butyric acid	C4H8O2	87.0449	-H(+)	100	0.000244579	20
HMDB00042	Acetic acid	C2H4O2	59.0137	-H(+)	100	0.000137951	3
HMDB00043	Betaine	C5H11NO2	116.072	-H(+)	100	1.73779e-05	55
HMDB00044	Ascorbic acid	C6H8O6	195.03	+F(-)	43	-0.000410858	248
HMDB00045	Adenosine monophosphate	C10H14N5O7P	346.056	-H(+)	100	0.000130561	505
HMDB00048	Melibiose	C12H22O11	341.109	-H(+)	100	7.92211e-05	497
HMDB00055	Cellobiose	C12H22O11	341.109	-H(+)	100	7.92211e-05	497
HMDB00056	Beta-Alanine	C3H7NO2	88.0404	-H(+)	100	-4.05268e-05	21
HMDB00070	Pipecolic acid	C6H11NO2	128.072	-H(+)	100	-8.16007e-05	71
HMDB00072	cis-Aconitic acid	C6H6O6	173.009	-H(+)	100	0.000250334	196
HMDB00073	Dopamine	C8H11NO2	152.072	-H(+)	100	-0.000191638	130
HMDB00076	Dihydrouracil	C4H6N2O2	113.035	-H(+)	100	0.000474957	46
HMDB00079	Dihydrothymine	C5H8N2O2	127.052	-H(+)	100	-0.000471963	69
HMDB00089	Cytidine	C9H13N3O5	242.08	-H(+)	75	-0.00132595	331
HMDB00092	Dimethylglycine	C4H9NO2	102.056	-H(+)	100	2.45161e-05	30
HMDB00094	Citric acid	C6H8O7	191.02	-H(+)	100	-0.000382015	240
HMDB00098	D-Xylose	C5H10O5	149.046	-H(+)	100	-0.000202384	116
HMDB00107	Galactitol	C6H14O6	181.071	-H(+)	100	0.000320656	212
HMDB00112	Gamma-Aminobutyric acid	C4H9NO2	102.056	-H(+)	100	2.45161e-05	30
HMDB00114	Glycerylphosphorylethanolamine	C5H14NO6P	214.049	-H(+)	100	-0.00063803	296
HMDB00115	Glycolic acid	C2H4O3	75.0088	-H(+)	100	-4.04742e-05	15
HMDB00119	Glyoxylic acid	C2H2O3	72.9936	-H(+)	100	-0.000436409	11
HMDB00122	D-Glucose	C6H12O6	179.057	-H(+)	100	-0.000598072	210
HMDB00123	Glycine	C2H5NO2	74.0247	-H(+)	100	5.94413e-05	13
HMDB00125	Glutathione	C10H17N3O6S	306.077	-H(+)	100	-0.000935765	424
HMDB00126	Glycerol 3-phosphate	C3H9O6P	171.007	-H(+)	100	-0.000346217	188
HMDB00127	D-Glucuronic acid	C6H10O7	193.034	-H(+)	82	0.00141678	244
HMDB00130	Homogentisic acid	C8H8O4	167.036	-H(+)	76	-0.00131442	176
HMDB00131	Glycerol	C3H8O3	91.04	-H(+)	100	8.33385e-05	25
HMDB00132	Guanine	C5H5N5O	150.042	-H(+)	100	0.000587327	119
HMDB00134	Fumaric acid	C4H4O4	115.004	-H(+)	100	8.81766e-05	51
HMDB00139	Glyceric acid	C3H6O4	125.024	+F(-)	40	0.00018046	68
HMDB00140	Glucosylceramide	C48H93NO8	810.68	-H(+)	100	0.00260709	786
HMDB00143	D-Galactose	C6H12O6	179.057	-H(+)	100	-0.000598072	210
HMDB00148	L-Glutamic acid	C5H9NO4	146.046	-H(+)	100	5.10879e-05	107
HMDB00152	Gentisic acid	C7H6O4	153.02	-H(+)	100	-0.000480988	132
HMDB00156	L-Malic acid	C4H6O5	133.014	-H(+)	100	2.24924e-05	80
HMDB00157	Hypoxanthine	C5H4N4O	135.031	-H(+)	100	0.000724856	83
HMDB00158	L-Tyrosine	C9H11NO3	180.067	-H(+)	100	1.67778e-05	211
HMDB00159	L-Phenylalanine	C9H11NO2	164.072	-H(+)	100	-0.000151153	165
HMDB00161	L-Alanine	C3H7NO2	88.0404	-H(+)	100	-4.05268e-05	21
HMDB00162	L-Proline	C5H9NO2	114.056	-H(+)	100	3.854e-05	50
HMDB00163	D-Maltose	C12H22O11	341.109	-H(+)	100	7.92211e-05	497
HMDB00167	L-Threonine	C4H9NO3	118.051	-H(+)	100	1.58901e-05	58
HMDB00169	D-Mannose	C6H12O6	179.057	-H(+)	100	-0.000598072	210
HMDB00172	L-Isoleucine	C6H13NO2	130.087	-H(+)	100	3.19947e-06	77
HMDB00174	L-Fucose	C6H12O5	163.061	-H(+)	100	2.37355e-06	162
HMDB00176	Maleic acid	C4H4O4	115.004	-H(+)	100	8.81766e-05	51
HMDB00177	L-Histidine	C6H9N3O2	154.062	-H(+)	100	3.87858e-05	137
HMDB00182	L-Lysine	C6H14N2O2	145.098	-H(+)	100	-0.000144151	105
HMDB00186	Alpha-Lactose	C12H22O11	341.109	-H(+)	100	7.92211e-05	497
HMDB00187	L-Serine	C3H7NO3	104.035	-H(+)	100	1.53199e-05	32
HMDB00190	L-Lactic acid	C3H6O3	89.0243	-H(+)	100	8.32207e-05	24
HMDB00191	L-Aspartic acid	C4H7NO4	132.03	-H(+)	100	1.7077e-06	79
HMDB00193	Isocitric acid	C6H8O7	191.02	-H(+)	100	-0.000382015	240
HMDB00195	Inosine	C10H12N4O5	267.073	-H(+)	100	0.000345306	364
HMDB00197	Indoleacetic acid	C10H9NO2	174.056	-H(+)	100	1.73945e-05	203
HMDB00201	L-Acetylcarnitine	C9H17NO4	202.109	-H(+)	100	-0.000128294	268
HMDB00202	Methylmalonic acid	C4H6O4	117.019	-H(+)	100	-6.17476e-05	56
HMDB00205	Phenylpyruvic acid	C9H8O3	163.04	-H(+)	100	0.000408086	161
HMDB00206	N6-Acetyl-L-lysine	C8H16N2O3	187.109	-H(+)	100	0.000105685	229
HMDB00207	Oleic acid	C18H34O2	281.249	-H(+)	100	-0.00056488	391
HMDB00208	Oxoglutaric acid	C5H6O5	145.013	-H(+)	100	0.000904547	99
HMDB00209	Phenylacetic acid	C8H8O2	135.045	-H(+)	100	3.86137e-05	84
HMDB00210	Pantothenic acid	C9H17NO5	218.104	-H(+)	100	-0.000149628	302
HMDB00211	Myoinositol	C6H12O6	179.057	-H(+)	100	-0.000598072	210
HMDB00212	N-Acetylgalactosamine	C8H15NO6	240.086	+F(-)	38	0.00176695	327
HMDB00214	Ornithine	C5H12N2O2	131.083	-H(+)	100	-5.77388e-06	78
HMDB00215	N-Acetyl-D-glucosamine	C8H15NO6	240.086	+F(-)	38	0.00176695	327
HMDB00216	Norepinephrine	C8H11NO3	168.067	-H(+)	100	-0.000197306	181
HMDB00220	Palmitic acid	C16H32O2	255.233	-H(+)	100	-0.000306814	353
HMDB00227	Mevalonic acid	C6H12O4	147.066	-H(+)	100	4.38751e-05	111
HMDB00228	Phenol	C6H6O	93.0346	-H(+)	100	1.65803e-05	27
HMDB00232	Quinolinic acid	C7H5NO4	186.02	+F(-)	47	-0.000264988	221
HMDB00237	Propionic acid	C3H6O2	73.0294	-H(+)	100	0.000136632	12
HMDB00239	Pyridoxine	C8H11NO3	168.067	-H(+)	100	-0.000197306	181
HMDB00245	Porphobilinogen	C10H14N2O4	225.088	-H(+)	100	2.13149e-05	307
HMDB00246	Tetrahydrofuran	C4H8O	71.0497	-H(+)	100	0.000491792	10
HMDB00247	Sorbitol	C6H14O6	181.071	-H(+)	100	0.000320656	212
HMDB00251	Taurine	C2H7NO3S	124.007	-H(+)	100	0.000116026	66
HMDB00252	Sphingosine	C18H37NO2	298.277	-H(+)	100	-0.00212085	407
HMDB00253	Pregnenolone	C21H32O2	315.232	-H(+)	100	0.000871093	441
HMDB00254	Succinic acid	C4H6O4	117.019	-H(+)	100	-6.17476e-05	56
HMDB00258	Sucrose	C12H22O11	341.109	-H(+)	100	7.92211e-05	497
HMDB00262	Thymine	C5H6N2O2	145.041	+F(-)	40	-0.000275368	101
HMDB00263	Phosphoenolpyruvic acid	C3H5O6P	166.974	-H(+)	100	0.000869217	173
HMDB00267	Pyroglutamic acid	C5H7NO3	128.035	-H(+)	100	-1.71037e-05	70
HMDB00269	Sphinganine	C18H39NO2	300.29	-H(+)	100	0.000988745	411
HMDB00271	Sarcosine	C3H7NO2	88.0404	-H(+)	100	-4.05268e-05	21
HMDB00277	Sphingosine 1-phosphate	C18H38NO5P	378.235	-H(+)	48	0.00696415	546
HMDB00279	Saccharopine	C11H20N2O6	275.126	-H(+)	100	-0.00147453	381
HMDB00280	Phosphoribosyl pyrophosphate	C5H13O14P3	408.95	+F(-)	56	-9.28383e-05	578
HMDB00283	D-Ribose	C5H10O5	149.046	-H(+)	100	-0.000202384	116
HMDB00285	Uridine triphosphate	C9H15N2O15P3	482.967	-H(+)	65	-0.0060925	644
HMDB00288	Uridine 5'-monophosphate	C9H13N2O9P	343.035	+F(-)	26	-0.00156208	501
HMDB00289	Uric acid	C5H4N4O3	167.021	-H(+)	100	0.000121086	175
HMDB00291	Vanillylmandelic acid	C9H10O5	197.044	-H(+)	72	0.00138514	255
HMDB00292	Xanthine	C5H4N4O2	151.026	-H(+)	100	0.000238469	121
HMDB00295	Uridine 5'-diphosphate	C9H14N2O12P2	402.994	-H(+)	100	0.00059366	573
HMDB00296	Uridine	C9H12N2O6	243.062	-H(+)	100	3.08293e-05	334
HMDB00300	Uracil	C4H4N2O2	111.02	-H(+)	100	0.000220508	42
HMDB00301	Urocanic acid	C6H6N2O2	137.036	-H(+)	100	-8.38872e-05	89
HMDB00306	Tyramine	C8H11NO	136.077	-H(+)	100	0.000282252	88
HMDB00308	3b-Hydroxy-5-cholenoic acid	C24H38O3	373.274	-H(+)	100	0.000418383	539
HMDB00309	3a,16b-Dihydroxyandrostenone	C19H28O3	303.199	-H(+)	47	-0.00255681	417
HMDB00310	Methylacetoacetic acid	C5H8O3	115.04	-H(+)	100	4.80395e-05	52
HMDB00312	3a,7a,12b-Trihydroxy-5b-cholanoic acid	C24H40O5	407.279	-H(+)	100	0.000945297	577
HMDB00317	2-Hydroxy-3-methylpentanoic acid	C6H12O3	151.076	+F(-)	41	0.000100298	125
HMDB00318	3,4-Dihydroxyphenylglycol	C8H10O4	169.051	-H(+)	100	-0.000276242	184
HMDB00320	3a,4b,7a-Trihydroxy-5b-cholanoic acid	C24H40O5	407.279	-H(+)	100	0.000945297	577
HMDB00321	2-Hydroxyadipic acid	C6H10O5	161.045	-H(+)	100	6.5983e-05	153
HMDB00322	16-Oxoandrostenediol	C19H28O3	303.199	-H(+)	47	-0.00255681	417
HMDB00323	3-Amino-2-piperidone	C5H10N2O	113.071	-H(+)	100	0.000878369	48
HMDB00324	3a,16a-Dihydroxyandrostenone	C19H28O3	303.199	-H(+)	47	-0.00255681	417
HMDB00325	3-Hydroxysuberic acid	C8H14O5	189.077	-H(+)	100	4.23274e-05	237
HMDB00326	1b,3a,12a-Trihydroxy-5b-cholanoic acid	C24H40O5	407.279	-H(+)	100	0.000945297	577
HMDB00329	2-Phenylbutyric acid	C10H12O2	163.076	-H(+)	100	0.00052238	163
HMDB00330	3a,4b,12a-Trihydroxy-5b-cholanoic acid	C24H40O5	407.279	-H(+)	100	0.000945297	577
HMDB00332	18-Oxocortisol	C21H28O6	375.176	-H(+)	100	0.00483083	540
HMDB00336	(R)-3-Hydroxyisobutyric acid	C4H8O3	103.04	-H(+)	100	5.90036e-05	31
HMDB00337	(S)-3,4-Dihydroxybutyric acid	C4H8O4	119.034	-H(+)	100	0.000846418	60
HMDB00339	2-Methylbutyrylglycine	C7H13NO3	158.083	-H(+)	100	-0.000403238	144
HMDB00341	2-Octenedioic acid	C8H12O4	171.066	-H(+)	100	4.59768e-05	189
HMDB00344	2-Methoxyestradiol-3-methylether	C20H28O3	335.202	+F(-)	94	-0.00070682	488
HMDB00345	3-Hydroxyadipic acid	C6H10O5	161.045	-H(+)	100	6.5983e-05	153
HMDB00346	3-Deoxyarabinohexonic acid	C6H12O6	179.057	-H(+)	100	-0.000598072	210
HMDB00348	3b,12a-Dihydroxy-5a-cholanoic acid	C24H40O4	391.286	-H(+)	100	-0.00060259	559
HMDB00349	Erythrono-1,4-lactone	C4H6O4	117.019	-H(+)	100	-6.17476e-05	56
HMDB00350	3-Hydroxysebacic acid	C10H18O5	237.112	+F(-)	64	0.00112013	321
HMDB00351	3-Hydroxy-2-methyl-[R-(R,S)]-butanoic acid	C5H10O3	117.056	-H(+)	100	0.000190621	57
HMDB00352	16a-Hydroxydehydroisoandrosterone	C19H28O3	303.199	-H(+)	47	-0.00255681	417
HMDB00354	2-Methyl-3-hydroxybutyric acid	C5H10O3	117.056	-H(+)	100	0.000190621	57
HMDB00355	3-Hydroxymethylglutaric acid	C6H10O5	161.045	-H(+)	100	6.5983e-05	153
HMDB00357	3-Hydroxybutyric acid	C4H8O3	103.04	-H(+)	100	5.90036e-05	31
HMDB00359	3a,7a-Dihydroxycoprostanic acid	C27H46O4	433.334	-H(+)	100	-0.00125308	606
HMDB00360	2,4-Dihydroxybutanoic acid	C4H8O4	119.034	-H(+)	100	0.000846418	60
HMDB00361	3b,7a-Dihydroxy-5b-cholanoic acid	C24H40O4	391.286	-H(+)	100	-0.00060259	559
HMDB00364	3a,6a,7b-Trihydroxy-5b-cholanoic acid	C24H40O5	407.279	-H(+)	100	0.000945297	577
HMDB00365	Epiandrosterone	C19H30O2	309.221	+F(-)	51	0.00176877	430
HMDB00366	2-Deoxyribonic acid	C5H10O5	149.046	-H(+)	100	-0.000202384	116
HMDB00368	2(R)-Hydroxyadipic acid	C6H10O5	161.045	-H(+)	100	6.5983e-05	153
HMDB00369	3b,17b-Dihydroxyetiocholane	C19H32O2	291.232	-H(+)	100	0.00064617	396
HMDB00370	2-Amino-3-phosphonopropionic acid	C3H8NO5P	168.005	-H(+)	59	0.00168232	180
HMDB00371	1,3,12-Trihydroxycholan-24-oic acid	C24H40O5	407.279	-H(+)	100	0.000945297	577
HMDB00375	3-(3-Hydroxyphenyl)propanoic acid	C9H10O3	165.056	-H(+)	100	-5.49295e-06	169
HMDB00376	3b,7a,12a-Trihydroxy-5a-Cholanoic acid	C24H40O5	407.279	-H(+)	100	0.000945297	577
HMDB00378	2-Methylbutyroylcarnitine	C12H23NO4	264.16	+F(-)	67	0.000503601	361
HMDB00381	Allolithocholic acid	C24H40O3	375.291	-H(+)	100	-0.000812976	543
HMDB00383	3a,17a-Dihydroxy-5b-androstane	C19H32O2	291.232	-H(+)	100	0.00064617	396
HMDB00384	3a,7a-Dihydroxycholanoic acid	C24H40O4	391.286	-H(+)	100	-0.00060259	559
HMDB00386	3b,16a-Dihydroxyandrostenone sulfate	C19H28O6S	403.159	+F(-)	100	-0.000514433	574
HMDB00387	3-Hydroxydodecanoic acid	C12H24O3	215.166	-H(+)	100	-0.000245673	299
HMDB00388	3a,16-Dihydroxyandrostenone	C19H28O3	303.199	-H(+)	47	-0.00255681	417
HMDB00390	3a,7b,12b-Trihydroxy-5b-cholanoic acid	C24H40O5	407.279	-H(+)	100	0.000945297	577
HMDB00392	2-Octenoic acid	C8H14O2	161.096	+F(-)	27	0.00147951	155
HMDB00393	3-Hexenedioic acid	C6H8O4	143.035	-H(+)	100	9.47423e-05	93
HMDB00394	3-Hydroxytetradecanedioic acid	C14H26O5	273.17	-H(+)	100	0.000555697	376
HMDB00395	3b,7b,12a-Trihydroxy-5b-cholanoic acid	C24H40O5	407.279	-H(+)	100	0.000945297	577
HMDB00396	2-Ethylhydracrylic acid	C5H10O3	117.056	-H(+)	100	0.000190621	57
HMDB00397	2-Pyrocatechuic acid	C7H6O4	153.02	-H(+)	100	-0.000480988	132
HMDB00401	2,8-Dihydroxyadenine	C5H5N5O2	166.041	-H(+)	44	-0.00377501	171
HMDB00403	2-Hydroxyadenine	C5H5N5O	150.042	-H(+)	100	0.000587327	119
HMDB00404	2b,3a,7a-Trihydroxy-5b-cholanoic acid	C24H40O5	407.279	-H(+)	100	0.000945297	577
HMDB00407	2-Hydroxy-3-methylbutyric acid	C5H10O3	117.056	-H(+)	100	0.000190621	57
HMDB00408	2-Methyl-3-ketovaleric acid	C6H10O3	129.056	-H(+)	100	0.000106947	73
HMDB00409	(5R)-5-Hydroxyhexanoic acid	C6H12O3	151.076	+F(-)	41	0.000100298	125
HMDB00410	3-Hydroxy-2-methyl-[S-(R,R)]-butanoic acid	C5H10O3	117.056	-H(+)	100	0.000190621	57
HMDB00411	3a,12b-Dihydroxy-5b-cholanoic acid	C24H40O4	391.286	-H(+)	100	-0.00060259	559
HMDB00412	3b,17a-Dihydroxy-5a-androstane	C19H32O2	291.232	-H(+)	100	0.00064617	396
HMDB00413	3-Hydroxydodecanedioic acid	C12H22O5	245.139	-H(+)	100	0.000243449	338
HMDB00414	1b,3a,7a-Trihydroxy-5b-cholanoic acid	C24H40O5	407.279	-H(+)	100	0.000945297	577
HMDB00415	3a,6b,7b-Trihydroxy-5b-cholanoic acid	C24H40O5	407.279	-H(+)	100	0.000945297	577
HMDB00416	17-Hydroxypregnenolone sulfate	C21H32O6S	431.177	+F(-)	31	0.0130479	603
HMDB00417	3D,7D,11D-Phytanic acid	C20H40O2	311.296	-H(+)	100	2.49391e-05	435
HMDB00419	3b,7a,12a-Trihydroxy-5b-cholanoic acid	C24H40O5	407.279	-H(+)	100	0.000945297	577
HMDB00421	2,3-Dihydroxyvaleric acid	C5H10O4	133.051	-H(+)	100	-1.7463e-05	81
HMDB00422	2-Methylglutaric acid	C6H10O4	145.051	-H(+)	100	-7.13635e-05	102
HMDB00424	2-Hydroxydecanedioic acid	C10H18O5	237.112	+F(-)	64	0.00112013	321
HMDB00425	3-Deoxy-D-glycero-D-galacto-2-nonulosonic acid	C9H16O9	267.073	-H(+)	100	-0.000992107	364
HMDB00426	Citramalic acid	C5H8O5	147.029	-H(+)	100	0.000801406	109
HMDB00427	3b,7b,12a-Trihydroxy-5a-Cholanoic acid	C24H40O5	407.279	-H(+)	100	0.000945297	577
HMDB00428	3-Hydroxyglutaric acid	C5H8O5	147.029	-H(+)	100	0.000801406	109
HMDB00430	24,25-Dihydroxyvitamin D	C27H44O3	415.323	-H(+)	100	-0.00104781	584
HMDB00432	3a,7b,12a-Trihydroxy-5a-Cholanoic acid	C24H40O5	407.279	-H(+)	100	0.000945297	577
HMDB00434	Homoveratric acid	C10H12O4	195.066	-H(+)	100	0.000205279	250
HMDB00438	3b,12a-Dihydroxy-5b-cholanoic acid	C24H40O4	391.286	-H(+)	100	-0.00060259	559
HMDB00440	3-Hydroxyphenylacetic acid	C8H8O3	151.04	-H(+)	100	-0.000149791	122
HMDB00442	(S)-3-Hydroxybutyric acid	C4H8O3	103.04	-H(+)	100	5.90036e-05	31
HMDB00444	3-Furoic acid	C5H4O3	111.009	-H(+)	100	0.000109701	41
HMDB00446	N-Alpha-acetyllysine	C8H16N2O3	187.109	-H(+)	100	0.000105685	229
HMDB00448	Adipic acid	C6H10O4	145.051	-H(+)	100	-7.13635e-05	102
HMDB00451	cis-4-Hydroxycyclohexylacetic acid	C8H14O3	157.087	-H(+)	100	7.61135e-06	143
HMDB00452	L-Alpha-aminobutyric acid	C4H9NO2	102.056	-H(+)	100	2.45161e-05	30
HMDB00453	Delta-Hexanolactone	C6H10O2	113.061	-H(+)	100	0.000248064	47
HMDB00458	5a-Androstane-3a,17a-diol	C19H32O2	291.232	-H(+)	100	0.00064617	396
HMDB00459	3-Methylcrotonylglycine	C7H11NO3	156.067	-H(+)	100	-0.000441224	141
HMDB00466	3-Methylindole	C9H9N	130.065	-H(+)	98	0.00101657	76
HMDB00469	5-Hydroxymethyluracil	C5H6N2O3	161.036	+F(-)	40	0.000140563	152
HMDB00473	6-Dimethylaminopurine	C7H9N5	162.078	-H(+)	100	0.00075442	158
HMDB00474	Butanone	C4H8O	71.0497	-H(+)	100	0.000491792	10
HMDB00477	7Z,10Z-Hexadecadienoic acid	C16H28O2	251.202	-H(+)	100	-0.000443506	346
HMDB00478	Allodeoxycholic acid	C24H40O4	391.286	-H(+)	100	-0.00060259	559
HMDB00479	3-Methylhistidine	C7H11N3O2	168.078	-H(+)	100	-0.000589165	182
HMDB00480	7,10-Hexadecadienoic acid	C16H28O2	251.202	-H(+)	100	-0.000443506	346
HMDB00481	Allopurinol riboside	C10H12N4O5	267.073	-H(+)	100	0.000345306	364
HMDB00482	Caprylic acid	C8H16O2	143.108	-H(+)	100	-0.000100298	95
HMDB00484	Vanillic acid	C8H8O4	167.036	-H(+)	76	-0.00131442	176
HMDB00486	7-Hydroxyoctanoic acid	C8H16O3	159.102	-H(+)	100	0.000177668	146
HMDB00490	Etiocholanolone	C19H30O2	309.221	+F(-)	51	0.00176877	430
HMDB00491	3-Methyl-2-oxovaleric acid	C6H10O3	129.056	-H(+)	100	0.000106947	73
HMDB00493	5a-Androstane-3b,17b-diol	C19H32O2	291.232	-H(+)	100	0.00064617	396
HMDB00495	Androstanediol	C19H32O2	291.232	-H(+)	100	0.00064617	396
HMDB00498	4-Deoxyerythronic acid	C4H8O4	119.034	-H(+)	100	0.000846418	60
HMDB00499	5-Tetradecenoic acid	C14H26O2	225.186	-H(+)	100	-0.000255997	308
HMDB00501	7-Ketocholesterol	C27H44O2	419.329	+F(-)	30	0.00256928	589
HMDB00505	Allocholic acid	C24H40O5	407.279	-H(+)	100	0.000945297	577
HMDB00506	Alpha-Muricholic acid	C24H40O5	407.279	-H(+)	100	0.000945297	577
HMDB00508	Ribitol	C5H12O5	151.06	-H(+)	83	0.0012046	124
HMDB00510	Aminoadipic acid	C6H11NO4	160.062	-H(+)	100	-0.00017227	148
HMDB00511	Capric acid	C10H20O2	171.139	-H(+)	100	-5.1793e-05	192
HMDB00512	N-Acetyl-L-phenylalanine	C11H13NO3	206.083	-H(+)	100	-0.000333988	274
HMDB00514	Allochenodeoxycholic acid	C24H40O4	391.286	-H(+)	100	-0.00060259	559
HMDB00516	Beta-D-Glucose	C6H12O6	179.057	-H(+)	100	-0.000598072	210
HMDB00517	L-Arginine	C6H14N4O2	173.104	-H(+)	100	-5.25406e-05	201
HMDB00518	Chenodeoxycholic acid	C24H40O4	391.286	-H(+)	100	-0.00060259	559
HMDB00520	5a-Cholestane-3a,7a,12a,25-tetrol	C27H48O4	435.342	-H(+)	43	0.00606977	609
HMDB00521	5Z-Tetradecenoic acid	C14H26O2	225.186	-H(+)	100	-0.000255997	308
HMDB00522	3-Methylglutaconic acid	C6H8O4	143.035	-H(+)	100	9.47423e-05	93
HMDB00524	5b-Cholestane-3a,7a,12a,25-tetrol	C27H48O4	435.342	-H(+)	43	0.00606977	609
HMDB00525	5-Hydroxyhexanoic acid	C6H12O3	151.076	+F(-)	41	0.000100298	125
HMDB00527	6a,12a-Dihydroxylithocholic acid	C24H40O5	407.279	-H(+)	100	0.000945297	577
HMDB00529	5-Dodecenoic acid	C12H22O2	197.155	-H(+)	100	-0.000283067	258
HMDB00530	6-Ketoestriol	C18H22O4	301.143	-H(+)	100	0.00144391	413
HMDB00531	3-Hydroxyvaleric acid	C5H10O3	117.056	-H(+)	100	0.000190621	57
HMDB00534	Campestanol	C28H50O	401.382	-H(+)	73	-0.00312558	568
HMDB00535	Caproic acid	C6H12O2	115.077	-H(+)	100	-7.45107e-05	53
HMDB00539	Arabinonic acid	C5H10O6	165.041	-H(+)	100	-0.000800576	168
HMDB00541	7b-Hydroxy-3-oxo-5b-cholanoic acid	C25H38O4	401.269	-H(+)	100	0.000256712	566
HMDB00542	8-Hydroxyadenine	C5H5N5O	150.042	-H(+)	100	0.000587327	119
HMDB00543	Benzenebutanoic acid	C10H12O2	163.076	-H(+)	100	0.00052238	163
HMDB00546	Epietiocholanolone	C19H30O2	309.221	+F(-)	51	0.00176877	430
HMDB00549	Gamma-Butyrolactone	C4H6O2	85.0295	-H(+)	100	3.5127e-05	18
HMDB00551	Etiocholanediol	C19H32O2	291.232	-H(+)	100	0.00064617	396
HMDB00553	3L,7D,11D-Phytanic acid	C20H40O2	311.296	-H(+)	100	2.49391e-05	435
HMDB00554	Dihydroandrosterone	C19H32O2	291.232	-H(+)	100	0.00064617	396
HMDB00555	3-Methyladipic acid	C7H12O4	159.066	-H(+)	100	0.000373936	145
HMDB00557	L-Alloisoleucine	C6H13NO2	130.087	-H(+)	100	3.19947e-06	77
HMDB00560	5,8-Tetradecadienoic acid	C14H24O2	223.171	-H(+)	100	-0.000379794	305
HMDB00562	Creatinine	C4H7N3O	112.052	-H(+)	100	0.000100902	45
HMDB00565	Galactonic acid	C6H12O7	195.051	-H(+)	100	-0.000150129	249
HMDB00567	Cinnamic acid	C9H8O2	147.045	-H(+)	100	-0.000246993	110
HMDB00568	D-Arabitol	C5H12O5	151.06	-H(+)	83	0.0012046	124
HMDB00573	Elaidic acid	C18H34O2	281.249	-H(+)	100	-0.00056488	391
HMDB00590	Glutarylglycine	C7H11NO5	188.057	-H(+)	100	-0.00103624	233
HMDB00593	PC(18:1(9Z)/18:1(9Z))	C44H84NO8P	804.589	+F(-)	16	0.00273476	778
HMDB00594	Glutamylphenylalanine	C14H18N2O5	293.114	-H(+)	100	0.000633079	398
HMDB00596	Glucosylsphingosine	C24H47NO7	460.33	-H(+)	50	-0.00198231	630
HMDB00601	Coprocholic acid	C27H46O5	449.327	-H(+)	100	0.000390127	625
HMDB00603	cis-4-Decenedioic acid	C10H16O4	199.097	-H(+)	100	0.00016704	262
HMDB00606	D-2-Hydroxyglutaric acid	C5H8O5	147.029	-H(+)	100	0.000801406	109
HMDB00613	Erythronic acid	C4H8O5	135.031	-H(+)	100	-0.000612556	83
HMDB00617	2-Furoic acid	C5H4O3	111.009	-H(+)	100	0.000109701	41
HMDB00618	D-Ribulose 5-phosphate	C5H11O8P	229.013	-H(+)	100	-0.000959371	311
HMDB00619	Cholic acid	C24H40O5	407.279	-H(+)	100	0.000945297	577
HMDB00620	Glutaconic acid	C5H6O4	129.019	-H(+)	100	0.00010403	72
HMDB00621	D-Ribulose	C5H10O5	149.046	-H(+)	100	-0.000202384	116
HMDB00623	Dodecanedioic acid	C12H22O4	229.144	-H(+)	100	8.38152e-05	313
HMDB00624	D-Leucic acid	C6H12O3	151.076	+F(-)	41	0.000100298	125
HMDB00625	Gluconic acid	C6H12O7	195.051	-H(+)	100	-0.000150129	249
HMDB00626	Deoxycholic acid	C24H40O4	391.286	-H(+)	100	-0.00060259	559
HMDB00630	Cytosine	C4H5N3O	110.035	-H(+)	100	0.000799943	39
HMDB00631	Deoxycholic acid glycine conjugate	C26H43NO5	448.306	-H(+)	83	0.00121153	623
HMDB00634	Citraconic acid	C5H6O4	129.019	-H(+)	100	0.00010403	72
HMDB00635	Succinylacetone	C7H10O4	157.05	-H(+)	100	0.000403325	142
HMDB00637	Chenodeoxycholic acid glycine conjugate	C26H43NO5	448.306	-H(+)	83	0.00121153	623
HMDB00638	Dodecanoic acid	C12H24O2	199.17	-H(+)	100	-4.65687e-05	263
HMDB00639	Galactaric acid	C6H10O8	209.031	-H(+)	100	-0.000237736	279
HMDB00640	Glucosan	C6H10O5	161.045	-H(+)	100	6.5983e-05	153
HMDB00641	L-Glutamine	C5H10N2O3	145.062	-H(+)	100	-6.98422e-05	103
HMDB00642	Erythronilic acid	C5H10O3	117.056	-H(+)	100	0.000190621	57
HMDB00646	L-Arabinose	C5H10O5	149.046	-H(+)	100	-0.000202384	116
HMDB00648	Galactosylsphingosine	C24H47NO7	460.33	-H(+)	50	-0.00198231	630
HMDB00650	D-Alpha-aminobutyric acid	C4H9NO2	102.056	-H(+)	100	2.45161e-05	30
HMDB00653	Cholesterol sulfate	C27H46O4S	465.304	-H(+)	100	3.20501e-05	637
HMDB00653	Cholesterol sulfate	C27H46O4S	485.309	+F(-)	100	0.00100595	645
HMDB00655	Cholestane-3,7,12,25-tetrol	C27H48O4	435.342	-H(+)	43	0.00606977	609
HMDB00656	Cysteineglutathione disulfide	C13H22N4O8S2	445.089	+F(-)	28	-0.0029611	620
HMDB00660	D-Fructose	C6H12O6	179.057	-H(+)	100	-0.000598072	210
HMDB00663	Glucaric acid	C6H10O8	209.031	-H(+)	100	-0.000237736	279
HMDB00664	Isohyodeoxycholic acid	C24H40O4	391.286	-H(+)	100	-0.00060259	559
HMDB00665	Leucinic acid	C6H12O3	151.076	+F(-)	41	0.000100298	125
HMDB00666	Heptanoic acid	C7H14O2	129.092	-H(+)	100	-0.000123905	74
HMDB00667	L-Thyronine	C15H15NO4	272.09	-H(+)	77	0.00277585	371
HMDB00669	Ortho-Hydroxyphenylacetic acid	C8H8O3	151.04	-H(+)	100	-0.000149791	122
HMDB00670	Homo-L-arginine	C7H16N4O2	207.125	+F(-)	51	0.000365546	277
HMDB00673	Linoleic acid	C18H32O2	279.233	-H(+)	100	-0.000516257	389
HMDB00678	Isovalerylglycine	C7H13NO3	158.083	-H(+)	100	-0.000403238	144
HMDB00679	Homocitrulline	C7H15N3O3	208.108	+F(-)	46	0.00108286	278
HMDB00682	Indoxyl sulfate	C8H7NO4S	212	-H(+)	49	0.00234505	287
HMDB00686	Isoursodeoxycholic acid	C24H40O4	391.286	-H(+)	100	-0.00060259	559
HMDB00687	L-Leucine	C6H13NO2	130.087	-H(+)	100	3.19947e-06	77
HMDB00688	Isovalerylcarnitine	C12H23NO4	264.16	+F(-)	67	0.000503601	361
HMDB00689	Isocaproic acid	C6H12O2	115.077	-H(+)	100	-7.45107e-05	53
HMDB00694	L-2-Hydroxyglutaric acid	C5H8O5	147.029	-H(+)	100	0.000801406	109
HMDB00695	Ketoleucine	C6H10O3	129.056	-H(+)	100	0.000106947	73
HMDB00696	L-Methionine	C5H11NO2S	148.044	-H(+)	100	0.000215749	113
HMDB00700	Hydroxypropionic acid	C3H6O3	89.0243	-H(+)	100	8.32207e-05	24
HMDB00701	Hexanoylglycine	C8H15NO3	172.097	-H(+)	100	0.000484116	195
HMDB00703	Mandelic acid	C8H8O3	151.04	-H(+)	100	-0.000149791	122
HMDB00708	Glycoursodeoxycholic acid	C26H43NO5	448.306	-H(+)	83	0.00121153	623
HMDB00710	4-Hydroxybutyric acid	C4H8O3	103.04	-H(+)	100	5.90036e-05	31
HMDB00711	Hydroxyoctanoic acid	C8H16O3	159.102	-H(+)	100	0.000177668	146
HMDB00713	Isoallolithocholic acid	C24H40O3	375.291	-H(+)	100	-0.000812976	543
HMDB00714	Hippuric acid	C9H9NO3	178.051	-H(+)	100	-0.000330117	208
HMDB00715	Kynurenic acid	C10H7NO3	188.036	-H(+)	100	-0.000265813	232
HMDB00716	L-Pipecolic acid	C6H11NO2	128.072	-H(+)	100	-8.16007e-05	71
HMDB00717	Isolithocholic acid	C24H40O3	375.291	-H(+)	100	-0.000812976	543
HMDB00718	Isovaleric acid	C5H10O2	101.061	-H(+)	100	-5.92544e-06	29
HMDB00719	L-Homoserine	C4H9NO3	118.051	-H(+)	100	1.58901e-05	58
HMDB00720	Levulinic acid	C5H8O3	115.04	-H(+)	100	4.80395e-05	52
HMDB00721	Glycylproline	C7H12N2O3	171.077	-H(+)	100	0.000193961	190
HMDB00725	Hydroxyproline	C5H9NO3	130.051	-H(+)	100	0.000169673	75
HMDB00726	Isovalerylglutamic acid	C10H17NO5	250.109	+F(-)	82	-0.000571549	343
HMDB00729	Alpha-Hydroxyisobutyric acid	C4H8O3	103.04	-H(+)	100	5.90036e-05	31
HMDB00730	Isobutyrylglycine	C6H11NO3	144.066	-H(+)	100	0.000176719	97
HMDB00733	Hyodeoxycholic acid	C24H40O4	391.286	-H(+)	100	-0.00060259	559
HMDB00734	Indoleacrylic acid	C11H9NO2	186.057	-H(+)	100	-0.000468004	222
HMDB00736	Isobutyryl-L-carnitine	C11H21NO4	250.145	+F(-)	55	-0.00010125	344
HMDB00740	Lactulose	C12H22O11	341.109	-H(+)	100	7.92211e-05	497
HMDB00744	Malic acid	C4H6O5	133.014	-H(+)	100	2.24924e-05	80
HMDB00746	Hydroxyisocaproic acid	C6H12O3	151.076	+F(-)	41	0.000100298	125
HMDB00747	Isovalerylalanine	C8H15NO3	172.097	-H(+)	100	0.000484116	195
HMDB00748	L-3-Phenyllactic acid	C9H10O3	165.056	-H(+)	100	-5.49295e-06	169
HMDB00749	Mesaconic acid	C5H6O4	129.019	-H(+)	100	0.00010403	72
HMDB00750	3-Hydroxymandelic acid	C8H8O4	167.036	-H(+)	76	-0.00131442	176
HMDB00751	L-Threo-2-pentulose	C5H10O5	149.046	-H(+)	100	-0.000202384	116
HMDB00752	Methylglutaric acid	C6H10O4	145.051	-H(+)	100	-7.13635e-05	102
HMDB00754	3-Hydroxyisovaleric acid	C5H10O3	117.056	-H(+)	100	0.000190621	57
HMDB00759	Glycyl-L-leucine	C8H16N2O3	187.109	-H(+)	100	0.000105685	229
HMDB00760	Hyocholic acid	C24H40O5	407.279	-H(+)	100	0.000945297	577
HMDB00761	Lithocholic acid	C24H40O3	375.291	-H(+)	100	-0.000812976	543
HMDB00764	Hydrocinnamic acid	C9H10O2	149.061	-H(+)	100	-0.000233437	117
HMDB00765	Mannitol	C6H14O6	181.071	-H(+)	100	0.000320656	212
HMDB00766	N-Acetyl-L-alanine	C5H9NO3	130.051	-H(+)	100	0.000169673	75
HMDB00767	Pseudouridine	C9H12N2O6	243.062	-H(+)	100	3.08293e-05	334
HMDB00772	Nonadecanoic acid	C19H38O2	297.28	-H(+)	100	0.000360997	406
HMDB00774	Pregnenolone sulfate	C21H32O5S	395.17	-H(+)	51	0.0197089	560
HMDB00779	Phenyllactic acid	C9H10O3	165.056	-H(+)	100	-5.49295e-06	169
HMDB00782	Octadecanedioic acid	C18H34O4	313.239	-H(+)	100	-0.00011348	439
HMDB00783	Propionylglycine	C5H9NO3	130.051	-H(+)	100	0.000169673	75
HMDB00784	Azelaic acid	C9H16O4	187.097	-H(+)	100	9.06925e-05	228
HMDB00785	N-Acetyl-7-O-acetylneuraminic acid	C13H21NO10	350.134	-H(+)	40	-0.0250533	509
HMDB00786	Oxypurinol	C5H4N4O2	151.026	-H(+)	100	0.000238469	121
HMDB00790	N-Palmitoylsphingosine	C34H67NO3	536.504	-H(+)	93	0.00107734	662
HMDB00792	Sebacic acid	C10H18O4	201.113	-H(+)	100	-0.000174067	265
HMDB00794	N-Acetyl-9-O-acetylneuraminic acid	C13H21NO10	350.134	-H(+)	40	-0.0250533	509
HMDB00795	Pristanic acid	C19H38O2	297.28	-H(+)	100	0.000360997	406
HMDB00796	N-Acetyl-4-O-acetylneuraminic acid	C13H21NO10	350.134	-H(+)	40	-0.0250533	509
HMDB00801	Phytanic acid	C20H40O2	311.296	-H(+)	100	2.49391e-05	435
HMDB00803	Beta-N-Acetylglucosamine	C8H15NO6	240.086	+F(-)	38	0.00176695	327
HMDB00805	Pyrrolidonecarboxylic acid	C5H7NO3	128.035	-H(+)	100	-1.71037e-05	70
HMDB00806	Myristic acid	C14H28O2	227.202	-H(+)	100	-0.000295595	309
HMDB00808	N-Butyrylglycine	C6H11NO3	144.066	-H(+)	100	0.000176719	97
HMDB00811	Murocholic acid	C24H40O4	391.286	-H(+)	100	-0.00060259	559
HMDB00820	Propyl alcohol	C3H8O	59.0501	-H(+)	100	0.000162832	4
HMDB00821	Phenylacetylglycine	C10H11NO3	192.068	-H(+)	58	-0.00172584	242
HMDB00822	p-Hydroxymandelic acid	C8H8O4	167.036	-H(+)	76	-0.00131442	176
HMDB00826	Pentadecanoic acid	C15H30O2	241.218	-H(+)	100	-0.000286612	330
HMDB00827	Stearic acid	C18H36O2	283.265	-H(+)	100	-0.000382413	392
HMDB00829	N-Stearoylsphingosine	C36H71NO3	564.535	-H(+)	100	0.00090531	667
HMDB00831	N-Lignoceroylsphingosine	C42H83NO3	648.628	-H(+)	65	0.00152912	695
HMDB00832	Capryloylglycine	C10H19NO3	200.129	-H(+)	100	3.65244e-05	264
HMDB00840	Salicyluric acid	C9H9NO4	194.047	-H(+)	100	-0.000650366	247
HMDB00842	Quinaldic acid	C10H7NO2	172.04	-H(+)	100	0.000366383	193
HMDB00848	Stearoylcarnitine	C25H49NO4	426.362	-H(+)	52	-0.00337259	596
HMDB00849	Rhamnose	C6H12O5	163.061	-H(+)	100	2.37355e-06	162
HMDB00851	Pyridinoline	C18H28N4O8	427.191	-H(+)	48	-0.00779318	597
HMDB00853	N-Acetyl-b-D-galactosamine	C8H15NO6	240.086	+F(-)	38	0.00176695	327
HMDB00857	Pimelic acid	C7H12O4	159.066	-H(+)	100	0.000373936	145
HMDB00858	Monomethyl glutaric acid	C6H10O4	145.051	-H(+)	100	-7.13635e-05	102
HMDB00859	Methylhippuric acid	C10H11NO3	192.068	-H(+)	58	-0.00172584	242
HMDB00860	Phenylpropionylglycine	C11H13NO3	206.083	-H(+)	100	-0.000333988	274
HMDB00863	Isopropyl alcohol	C3H8O	59.0501	-H(+)	100	0.000162832	4
HMDB00865	Muricholic acid	C24H40O5	407.279	-H(+)	100	0.000945297	577
HMDB00867	Ribonic acid	C5H10O6	165.041	-H(+)	100	-0.000800576	168
HMDB00868	Xylulose 5-phosphate	C5H11O8P	229.013	-H(+)	100	-0.000959371	311
HMDB00870	Histamine	C5H9N3	110.072	-H(+)	100	1.77754e-05	40
HMDB00872	Tetradecanedioic acid	C14H26O4	277.181	+F(-)	40	0.000124651	386
HMDB00874	Tauroursodeoxycholic acid	C26H45NO6S	498.289	-H(+)	100	0.000867736	651
HMDB00875	Trigonelline	C7H7NO2	136.04	-H(+)	100	0.000281874	87
HMDB00878	Ergosterol	C28H44O	395.329	-H(+)	41	0.00244943	561
HMDB00881	Xanthurenic acid	C10H7NO4	204.031	-H(+)	100	-0.00111029	271
HMDB00883	L-Valine	C5H11NO2	116.072	-H(+)	100	1.73779e-05	55
HMDB00884	Ribothymidine	C10H14N2O6	257.078	-H(+)	100	4.62719e-05	357
HMDB00888	Undecanedioic acid	C11H20O4	215.129	-H(+)	100	-0.000109204	298
HMDB00889	Tauroursocholic acid	C26H45NO7S	514.284	-H(+)	100	0.000237872	659
HMDB00892	Valeric acid	C5H10O2	101.061	-H(+)	100	-5.92544e-06	29
HMDB00893	Suberic acid	C8H14O4	173.081	-H(+)	100	0.000458621	199
HMDB00894	Vinylacetylglycine	C6H9NO3	142.051	-H(+)	100	0.000281685	92
HMDB00896	Taurodeoxycholic acid	C26H45NO6S	498.289	-H(+)	100	0.000867736	651
HMDB00897	7-Methylguanine	C6H7N5O	184.061	+F(-)	21	0.00199574	217
HMDB00900	Ergocalciferol	C28H44O	395.329	-H(+)	41	0.00244943	561
HMDB00901	Valproic acid glucuronide	C14H24O8	319.145	-H(+)	83	-0.00523385	450
HMDB00904	Citrulline	C6H13N3O3	174.088	-H(+)	100	-8.6928e-05	205
HMDB00909	trans-4-Hydroxycyclohexylacetic acid	C8H14O3	157.087	-H(+)	100	7.61135e-06	143
HMDB00910	Tridecanoic acid	C13H26O2	213.186	-H(+)	100	-0.000193336	293
HMDB00913	Vanillactic acid	C10H12O5	211.061	-H(+)	100	0.00036654	285
HMDB00917	Ursocholic acid	C24H40O5	407.279	-H(+)	100	0.000945297	577
HMDB00922	Taurallocholic acid	C26H45NO7S	514.284	-H(+)	100	0.000237872	659
HMDB00925	Trimethylamine N-oxide	C3H9NO	74.0611	-H(+)	100	5.41936e-05	14
HMDB00927	Valerylglycine	C7H13NO3	158.083	-H(+)	100	-0.000403238	144
HMDB00929	L-Tryptophan	C11H12N2O2	203.083	-H(+)	100	-0.000178878	270
HMDB00930	trans-Cinnamic acid	C9H8O2	147.045	-H(+)	100	-0.000246993	110
HMDB00932	Tauro-b-muricholic acid	C26H45NO7S	514.284	-H(+)	100	0.000237872	659
HMDB00940	Threonolactone	C4H6O4	117.019	-H(+)	100	-6.17476e-05	56
HMDB00943	Threonic acid	C4H8O5	135.031	-H(+)	100	-0.000612556	83
HMDB00944	Behenic acid	C22H44O2	339.327	-H(+)	100	-0.00015103	495
HMDB00946	Ursodeoxycholic acid	C24H40O4	391.286	-H(+)	100	-0.00060259	559
HMDB00947	Undecanoic acid	C11H22O2	185.155	-H(+)	100	0.000187913	220
HMDB00950	Cer(d18:1/23:0)	C41H81NO3	654.62	+F(-)	100	-0.000724771	697
HMDB00951	Taurochenodesoxycholic acid	C26H45NO6S	498.289	-H(+)	100	0.000867736	651
HMDB00953	Suberylglycine	C10H17NO5	250.109	+F(-)	82	-0.000571549	343
HMDB00954	trans-Ferulic acid	C10H10O4	193.051	-H(+)	100	1.48533e-05	245
HMDB00955	Isoferulic acid	C10H10O4	193.051	-H(+)	100	1.48533e-05	245
HMDB00957	Pyrocatechol	C6H6O2	109.029	-H(+)	100	0.00023002	35
HMDB00958	trans-Aconitic acid	C6H6O6	173.009	-H(+)	100	0.000250334	196
HMDB00959	Tiglylglycine	C7H11NO3	156.067	-H(+)	100	-0.000441224	141
HMDB00962	Lipoamide	C8H15NOS2	204.053	-H(+)	100	-0.00125891	272
HMDB00968	1D-Myo-inositol 1,4-bisphosphate	C6H14O12P2	338.99	-H(+)	100	-0.00162007	494
HMDB00969	1,25-Dihydroxyvitamin D3-26,23-lactone	C27H40O5	463.287	+F(-)	32	-0.00126792	634
HMDB00975	Trehalose	C12H22O11	341.109	-H(+)	100	7.92211e-05	497
HMDB00981	4a-Methyl-5a-cholesta-8,24-dien-3-one	C28H44O	395.329	-H(+)	41	0.00244943	561
HMDB00982	5-Methylcytidine	C10H15N3O5	256.094	-H(+)	100	0.000125241	354
HMDB00992	3-Succinoylpyridine	C9H9NO3	178.051	-H(+)	100	-0.000330117	208
HMDB01000	dUDP	C9H14N2O11P2	407.006	+F(-)	38	-0.00106615	576
HMDB01007	3-Pyridinebutanoic acid	C9H11NO2	164.072	-H(+)	100	-0.000151153	165
HMDB01023	4,4-Dimethylcholesta-8,14,24-trienol	C29H46O	429.352	+F(-)	42	0.000376153	600
HMDB01024	Phosphohydroxypyruvic acid	C3H5O7P	182.971	-H(+)	70	-0.00142708	215
HMDB01032	DHEA sulfate	C19H28O5S	367.158	-H(+)	100	0.000597032	534
HMDB01043	Arachidonic acid	C20H32O2	303.233	-H(+)	100	0.000304973	418
HMDB01044	2'-Deoxyguanosine 5'-monophosphate	C10H14N5O7P	346.056	-H(+)	100	0.000130561	505
HMDB01047	D-Fructose 2,6-bisphosphate	C6H14O12P2	338.99	-H(+)	100	-0.00162007	494
HMDB01051	Glyceraldehyde	C3H6O3	89.0243	-H(+)	100	8.32207e-05	24
HMDB01058	Fructose 1,6-bisphosphate	C6H14O12P2	338.99	-H(+)	100	-0.00162007	494
HMDB01065	2-Hydroxyphenethylamine	C8H11NO	136.077	-H(+)	100	0.000282252	88
HMDB01068	D-Sedoheptulose 7-phosphate	C7H15O10P	309.041	+F(-)	15	-0.00269725	428
HMDB01072	Coenzyme Q10	C59H90O4	861.673	-H(+)	59	0.00324183	819
HMDB01085	Leukotriene B4	C20H32O4	335.223	-H(+)	100	-0.000379858	489
HMDB01093	5a-Cholesta-8,24-dien-3-one	C27H42O	381.315	-H(+)	77	0.00130114	552
HMDB01101	p-Anisic acid	C8H8O3	151.04	-H(+)	100	-0.000149791	122
HMDB01119	4-Hydroxy-4-(3-pyridyl)-butanoic acid	C9H11NO3	180.067	-H(+)	100	1.67778e-05	211
HMDB01123	2-Aminobenzoic acid	C7H7NO2	136.04	-H(+)	100	0.000281874	87
HMDB01129	N-Acetylmannosamine	C8H15NO6	240.086	+F(-)	38	0.00176695	327
HMDB01138	N-Acetylglutamic acid	C7H11NO5	188.057	-H(+)	100	-0.00103624	233
HMDB01143	Inositol 1,3,4-trisphosphate	C6H15O15P3	438.965	+F(-)	19	-0.00503175	613
HMDB01149	5-Aminolevulinic acid	C5H9NO3	130.051	-H(+)	100	0.000169673	75
HMDB01151	Allose	C6H12O6	179.057	-H(+)	100	-0.000598072	210
HMDB01160	Tricosanoic acid	C23H46O2	353.343	-H(+)	100	-5.52213e-05	512
HMDB01164	trans-1,2-Dihydrobenzene-1,2-diol	C6H8O2	111.045	-H(+)	100	-8.75163e-05	43
HMDB01167	Pyruvaldehyde	C3H4O2	71.0137	-H(+)	100	0.000157838	9
HMDB01169	4-Aminophenol	C6H7NO	108.045	-H(+)	100	0.000293006	34
HMDB01180	N2-Succinyl-L-glutamic acid 5-semialdehyde	C9H13NO6	250.07	+F(-)	23	0.00172201	341
HMDB01182	6,8-Dihydroxypurine	C5H4N4O2	151.026	-H(+)	100	0.000238469	121
HMDB01184	Methyl propenyl ketone	C5H8O	83.0498	-H(+)	100	0.000412089	16
HMDB01189	2(N)-Methyl-norsalsolinol	C10H13NO2	178.087	-H(+)	100	-4.74557e-05	209
HMDB01193	5(S)-Hydroperoxyeicosatetraenoic acid	C20H32O4	335.223	-H(+)	100	-0.000379858	489
HMDB01199	N2-Succinyl-L-ornithine	C9H16N2O5	231.1	-H(+)	100	-0.00119153	314
HMDB01199	N2-Succinyl-L-ornithine	C9H16N2O5	251.105	+F(-)	100	-0.00132164	345
HMDB01201	Guanosine diphosphate	C10H15N5O11P2	442.017	-H(+)	100	0.000267047	615
HMDB01218	Coumarin	C9H6O2	145.03	-H(+)	100	-1.26178e-05	100
HMDB01220	Prostaglandin E2	C20H32O5	351.219	-H(+)	74	-0.00134258	510
HMDB01229	Dopaquinone	C9H9NO4	194.047	-H(+)	100	-0.000650366	247
HMDB01231	27-Deoxy-5b-cyprinol	C27H48O4	435.342	-H(+)	43	0.00606977	609
HMDB01232	4-Nitrophenol	C6H5NO3	138.02	-H(+)	100	0.000156316	90
HMDB01241	2-Aminomuconic acid	C6H7NO4	156.031	-H(+)	100	-0.000415926	140
HMDB01244	15-Keto-13,14-dihydroprostaglandin A2	C20H30O4	333.206	-H(+)	100	0.00121164	484
HMDB01250	N-Acetylarylamine	C8H9NO	134.061	-H(+)	100	0.000589461	82
HMDB01253	5,6-Dihydroxyindole-2-carboxylic acid	C9H7NO4	212.033	+F(-)	31	0.00193712	288
HMDB01263	Allysine	C6H11NO3	144.066	-H(+)	100	0.000176719	97
HMDB01264	Dehydroascorbic acid	C6H6O6	173.009	-H(+)	100	0.000250334	196
HMDB01266	L-Sorbose	C6H12O6	179.057	-H(+)	100	-0.000598072	210
HMDB01268	4-Fumarylacetoacetic acid	C8H8O6	219.028	+F(-)	43	0.00159674	303
HMDB01271	Pseudouridine 5'-phosphate	C9H13N2O9P	343.035	+F(-)	26	-0.00156208	501
HMDB01272	Nicotine glucuronide	C16H22N2O6	357.153	+F(-)	15	-0.00685768	522
HMDB01274	dTDP	C10H16N2O11P2	401.016	-H(+)	100	-0.000794479	564
HMDB01292	1-Deoxy-D-xylulose	C5H10O4	133.051	-H(+)	100	-1.7463e-05	81
HMDB01301	1-Pyrroline-5-carboxylic acid	C5H7NO2	112.041	-H(+)	100	-0.000189509	44
HMDB01310	D-Alanine	C3H7NO2	88.0404	-H(+)	100	-4.05268e-05	21
HMDB01311	D-Lactic acid	C3H6O3	89.0243	-H(+)	100	8.32207e-05	24
HMDB01314	Cyclic GMP	C10H12N5O7P	344.038	-H(+)	100	0.00180792	503
HMDB01320	(13E)-11a-Hydroxy-9,15-dioxoprost-13-enoic acid	C20H32O5	351.219	-H(+)	74	-0.00134258	510
HMDB01335	Prostaglandin I2	C20H32O5	351.219	-H(+)	74	-0.00134258	510
HMDB01336	3,4-Dihydroxybenzeneacetic acid	C8H8O4	167.036	-H(+)	76	-0.00131442	176
HMDB01337	Leukotriene A4	C20H30O3	317.215	-H(+)	44	-0.00257703	445
HMDB01368	3-Mercaptopyruvic acid	C3H4O3S	118.98	-H(+)	100	0.00036905	59
HMDB01369	Pyrroline hydroxycarboxylic acid	C5H7NO3	128.035	-H(+)	100	-1.71037e-05	70
HMDB01381	Prostaglandin H2	C20H32O5	351.219	-H(+)	74	-0.00134258	510
HMDB01382	Vaporole	C5H11NO2	116.072	-H(+)	100	1.73779e-05	55
HMDB01388	Alpha-Linolenic acid	C18H30O2	277.217	-H(+)	100	0.000242551	387
HMDB01392	p-Aminobenzoic acid	C7H7NO2	136.04	-H(+)	100	0.000281874	87
HMDB01403	Prostaglandin D2	C20H32O5	351.219	-H(+)	74	-0.00134258	510
HMDB01406	Niacinamide	C6H6N2O	121.04	-H(+)	100	0.000977551	63
HMDB01409	dUMP	C9H13N2O8P	307.035	-H(+)	100	-0.00164121	425
HMDB01419	24-Hydroxycholesterol	C27H46O2	401.339	-H(+)	59	0.00311362	567
HMDB01420	25,26-dihydroxyvitamin D	C27H44O3	415.323	-H(+)	100	-0.00104781	584
HMDB01421	4,4-Dimethyl-14a-formyl-5a-cholesta-8,24-dien-3b-ol	C30H48O2	459.368	+F(-)	20	-0.0044291	629
HMDB01424	4-(3-Pyridyl)-3-butenoic acid	C9H9NO2	162.056	-H(+)	100	0.000343377	157
HMDB01430	L-Dopachrome	C9H7NO4	212.033	+F(-)	31	0.00193712	288
HMDB01431	Pyridoxamine	C8H12N2O2	167.082	-H(+)	100	0.000543093	178
HMDB01434	3-Methoxytyrosine	C10H13NO4	210.077	-H(+)	100	0.000279563	284
HMDB01449	Allopregnanolone	C21H34O2	317.249	-H(+)	100	-0.000247223	446
HMDB01452	Thromboxane A2	C20H32O5	351.219	-H(+)	74	-0.00134258	510
HMDB01455	Alloepipregnanolone	C21H34O2	317.249	-H(+)	100	-0.000247223	446
HMDB01457	5-b-Cholestane-3a ,7a ,12a-triol	C27H48O3	419.348	-H(+)	62	0.0046174	590
HMDB01458	Biotin amide	C10H17N3O2S	242.098	-H(+)	100	-0.000843465	332
HMDB01466	Dimethylaniline-N-oxide	C8H11NO	136.077	-H(+)	100	0.000282252	88
HMDB01471	Epipregnanolone	C21H34O2	317.249	-H(+)	100	-0.000247223	446
HMDB01476	3-Hydroxyanthranilic acid	C7H7NO3	152.035	-H(+)	100	-0.000183892	128
HMDB01480	3-Dehydrosphinganine	C18H37NO2	298.277	-H(+)	100	-0.00212085	407
HMDB01488	Nicotinic acid	C6H5NO2	122.025	-H(+)	100	-0.000103289	65
HMDB01489	Ribose 1-phosphate	C5H11O8P	229.013	-H(+)	100	-0.000959371	311
HMDB01490	Vanylglycol	C9H12O4	183.067	-H(+)	100	-0.000248392	216
HMDB01492	Gama-Tocopherol	C28H48O2	415.357	-H(+)	79	0.00126063	585
HMDB01496	7a-Hydroxycholesterol	C27H46O2	401.339	-H(+)	59	0.00311362	567
HMDB01498	Inositol 1,4,5-trisphosphate	C6H15O15P3	438.965	+F(-)	19	-0.00503175	613
HMDB01509	20-Hydroxy-leukotriene B4	C20H32O5	351.219	-H(+)	74	-0.00134258	510
HMDB01514	Glucosamine	C6H13NO5	198.076	+F(-)	48	0.00106485	260
HMDB01517	AICAR	C9H15N4O8P	357.061	+F(-)	59	-0.000437826	521
HMDB01518	Alpha-CEHC	C16H22O4	277.144	-H(+)	100	9.18362e-05	385
HMDB01525	Imidazole	C3H4N2	67.0302	-H(+)	100	-5.34806e-05	7
HMDB01526	S-Acetyldihydrolipoamide	C10H19NO2S2	248.08	-H(+)	70	-0.00192836	339
HMDB01532	dATP	C10H16N5O12P3	509.996	+F(-)	30	0.002576	657
HMDB01536	Formamide	CH3NO	64.0189	+F(-)	40	0.000427775	5
HMDB01537	6-Hydroxydopamine	C8H11NO3	168.067	-H(+)	100	-0.000197306	181
HMDB01538	3-Pyridylacetic acid	C7H7NO2	136.04	-H(+)	100	0.000281874	87
HMDB01545	Pyridoxal	C8H9NO3	166.051	-H(+)	100	-0.000129013	172
HMDB01546	CDP	C9H15N3O11P2	402.011	-H(+)	100	-4.24292e-05	569
HMDB01548	D-Ribose 5-phosphate	C5H11O8P	229.013	-H(+)	100	-0.000959371	311
HMDB01551	Palmitaldehyde	C16H32O	239.238	-H(+)	100	0.000262537	326
HMDB01552	2-Keto-glutaramic acid	C5H7NO4	144.031	-H(+)	100	-0.000555216	96
HMDB01553	2-Oxo-4-methylthiobutanoic acid	C5H8O3S	147.01	-H(+)	40	0.00251466	108
HMDB01554	Xanthylic acid	C10H13N4O9P	363.042	-H(+)	34	-0.00772378	527
HMDB01555	Pyridoxamine 5'-phosphate	C8H13N2O5P	267.053	+F(-)	35	0.00115327	363
HMDB01565	Phosphorylcholine	C5H15NO4P	183.067	-H(+)	100	6.23391e-05	216
HMDB01566	3-Methylguanine	C6H7N5O	184.061	+F(-)	21	0.00199574	217
HMDB01568	trans-2-Octenoic acid	C8H14O2	161.096	+F(-)	27	0.00147951	155
HMDB01587	Phenylglyoxylic acid	C8H6O3	149.024	-H(+)	100	0.000154073	115
HMDB01624	2-Hydroxycaproic acid	C6H12O3	151.076	+F(-)	41	0.000100298	125
HMDB01644	D-Xylulose	C5H10O5	149.046	-H(+)	100	-0.000202384	116
HMDB01645	L-Norleucine	C6H13NO2	130.087	-H(+)	100	3.19947e-06	77
HMDB01659	Acetone	C3H6O	57.0341	-H(+)	100	0.000512568	2
HMDB01713	m-Coumaric acid	C9H8O3	163.04	-H(+)	100	0.000408086	161
HMDB01830	Progesterone	C21H30O2	313.217	-H(+)	100	0.000410742	438
HMDB01843	N-Acryloylglycine	C5H7NO3	128.035	-H(+)	100	-1.71037e-05	70
HMDB01847	Caffeine	C8H10N4O2	213.077	+F(-)	38	0.00108918	290
HMDB01848	Imipramine	C19H24N2	279.186	-H(+)	100	0.000415272	388
HMDB01850	Verapamil	C27H38N2O4	473.282	+F(-)	40	-0.000880046	638
HMDB01851	L-Arabitol	C5H12O5	151.06	-H(+)	83	0.0012046	124
HMDB01852	Retinoic acid	C20H28O2	299.202	-H(+)	100	0.000125922	408
HMDB01856	Protocatechuic acid	C7H6O4	153.02	-H(+)	100	-0.000480988	132
HMDB01858	p-Cresol	C7H8O	107.05	-H(+)	100	8.77141e-05	33
HMDB01859	Acetaminophen	C8H9NO2	150.056	-H(+)	100	-1.3922e-05	120
HMDB01860	Paraxanthine	C7H8N4O2	179.057	-H(+)	100	0.00073934	210
HMDB01863	2-Hydroxyvaleric acid	C5H10O3	117.056	-H(+)	100	0.000190621	57
HMDB01864	2-Ketohexanoic acid	C6H10O3	129.056	-H(+)	100	0.000106947	73
HMDB01865	2-Oxovaleric acid	C5H8O3	115.04	-H(+)	100	4.80395e-05	52
HMDB01866	3,4-Dihydroxymandelic acid	C8H8O5	203.033	+F(-)	21	0.00229214	269
HMDB01868	5-Methoxysalicylic acid	C8H8O4	167.036	-H(+)	76	-0.00131442	176
HMDB01873	Isobutyric acid	C4H8O2	87.0449	-H(+)	100	0.000244579	20
HMDB01874	D-threo-Isocitric acid	C6H8O7	191.02	-H(+)	100	-0.000382015	240
HMDB01877	Valproic acid	C8H16O2	143.108	-H(+)	100	-0.000100298	95
HMDB01878	Thymol	C10H14O	149.097	-H(+)	100	0.000112793	118
HMDB01882	Dihydroxyacetone	C3H6O3	89.0243	-H(+)	100	8.32207e-05	24
HMDB01886	3-Methylxanthine	C6H6N4O2	165.041	-H(+)	100	0.000536837	168
HMDB01889	Theophylline	C7H8N4O2	179.057	-H(+)	100	0.00073934	210
HMDB01890	Acetylcysteine	C5H9NO3S	162.021	-H(+)	63	0.00157511	156
HMDB01891	m-Aminobenzoic acid	C7H7NO2	136.04	-H(+)	100	0.000281874	87
HMDB01893	Alpha-Tocopherol	C29H50O2	429.373	-H(+)	100	0.000579188	601
HMDB01894	Aspartame	C14H18N2O5	293.114	-H(+)	100	0.000633079	398
HMDB01896	5-Methoxytryptophol	C11H13NO2	190.086	-H(+)	100	0.00131639	238
HMDB01898	Mesobilirubinogen	C33H44N4O6	611.324	+F(-)	40	3.46004e-05	678
HMDB01900	Ribonolactone	C5H8O5	147.029	-H(+)	100	0.000801406	109
HMDB01901	Aminocaproic acid	C6H13NO2	130.087	-H(+)	100	3.19947e-06	77
HMDB01903	Calcitriol	C27H44O3	415.323	-H(+)	100	-0.00104781	584
HMDB01906	2-Aminoisobutyric acid	C4H9NO2	102.056	-H(+)	100	2.45161e-05	30
HMDB01908	19-Hydroxy-PGE2	C20H32O6	367.213	-H(+)	100	-0.000500069	535
HMDB01928	Hydrochlorothiazide	C7H8ClN3O4S2	315.962	+F(-)	13	0.000386247	443
HMDB01930	Ranitidine	C13H22N4O3S	313.129	-H(+)	41	0.00462638	437
HMDB01937	Salbutamol	C13H21NO3	238.149	-H(+)	64	-0.00372855	324
HMDB01943	Pseudoephedrine	C10H15NO	164.108	-H(+)	100	0.000531769	166
HMDB01944	Chlorpheniramine	C16H19ClN2	273.113	-H(+)	15	0.0037976	374
HMDB01954	3-Hydroxyoctanoic acid	C8H16O3	159.102	-H(+)	100	0.000177668	146
HMDB01955	3-Phenylbutyric acid	C10H12O2	163.076	-H(+)	100	0.00052238	163
HMDB01968	5b-Cholestane-3a,7a,12a,23-Tetrol	C27H48O4	435.342	-H(+)	43	0.00606977	609
HMDB01972	3-Aminosalicylic acid	C7H7NO3	152.035	-H(+)	100	-0.000183892	128
HMDB01975	2-Ethyl-2-Hydroxybutyric acid	C6H12O3	151.076	+F(-)	41	0.000100298	125
HMDB01976	Docosapentaenoic acid (22n-6)	C22H34O2	329.248	-H(+)	100	0.000891181	475
HMDB01979	6,15-Diketo,13,14-dihydro-PGF1a	C20H32O6	367.213	-H(+)	100	-0.000500069	535
HMDB01987	2-Hydroxy-2-methylbutyric acid	C5H10O3	117.056	-H(+)	100	0.000190621	57
HMDB01988	4-Hydroxycyclohexylcarboxylic acid	C7H12O3	143.071	-H(+)	100	0.000465748	94
HMDB01991	7-Methylxanthine	C6H6N4O2	165.041	-H(+)	100	0.000536837	168
HMDB01993	7a-Hydroxy-cholestene-3-one	C27H44O2	419.329	+F(-)	30	0.00256928	589
HMDB01999	Eicosapentaenoic acid	C20H30O2	301.217	-H(+)	100	0.000337644	414
HMDB02000	Myristoleic acid	C14H26O2	225.186	-H(+)	100	-0.000255997	308
HMDB02003	Tetracosanoic acid	C24H48O2	367.358	-H(+)	100	-0.000173917	537
HMDB02007	Tetracosahexaenoic acid	C24H36O2	375.274	+F(-)	14	-0.00501718	542
HMDB02011	4-Hydroxyisovaleric acid	C5H10O3	117.056	-H(+)	100	0.000190621	57
HMDB02012	Ubiquinone Q1	C14H18O4	249.112	-H(+)	100	0.00093623	340
HMDB02013	Butyrylcarnitine	C11H21NO4	250.145	+F(-)	55	-0.00010125	344
HMDB02016	4-Carboxyphenylglycine	C9H9NO4	194.047	-H(+)	100	-0.000650366	247
HMDB02023	Ethyladipic acid	C8H14O4	173.081	-H(+)	100	0.000458621	199
HMDB02024	Imidazoleacetic acid	C5H6N2O2	145.041	+F(-)	40	-0.000275368	101
HMDB02030	Fructosamine	C6H13NO5	198.076	+F(-)	48	0.00106485	260
HMDB02031	Ureidoisobutyric acid	C5H10N2O3	145.062	-H(+)	100	-6.98422e-05	103
HMDB02032	8-Hydroxyguanine	C5H5N5O2	166.041	-H(+)	44	-0.00377501	171
HMDB02035	4-Hydroxycinnamic acid	C9H8O3	163.04	-H(+)	100	0.000408086	161
HMDB02039	2-Pyrrolidinone	C4H7NO	84.0458	-H(+)	100	-0.000269997	17
HMDB02040	4-Methoxycinnamic acid	C10H10O3	177.056	-H(+)	100	0.000165122	206
HMDB02042	3-Phenylpropionylglycine	C11H13NO3	206.083	-H(+)	100	-0.000333988	274
HMDB02043	5-Phenylvaleric acid	C11H14O2	177.092	-H(+)	100	-6.0789e-05	207
HMDB02044	8-Hydroxyguanosine	C10H13N5O6	318.091	+F(-)	14	-0.00659215	447
HMDB02048	m-Cresol	C7H8O	107.05	-H(+)	100	8.77141e-05	33
HMDB02050	Dihydroxyfumaric acid	C4H4O6	166.998	+F(-)	40	0.000461283	174
HMDB02052	Maleylacetoacetic acid	C8H8O6	219.028	+F(-)	43	0.00159674	303
HMDB02055	o-Cresol	C7H8O	107.05	-H(+)	100	8.77141e-05	33
HMDB02056	Monoisobutyl phthalic acid	C12H14O4	221.082	-H(+)	100	-0.000199502	304
HMDB02059	12-Hydroxydodecanoic acid	C12H24O3	215.166	-H(+)	100	-0.000245673	299
HMDB02063	Heptacosanoic acid	C27H54O2	409.405	-H(+)	100	0.0001357	579
HMDB02065	6-Lactoyltetrahydropterin	C9H13N5O3	238.095	-H(+)	100	4.73183e-05	322
HMDB02068	Erucic acid	C22H42O2	337.311	-H(+)	100	-0.000177093	492
HMDB02072	4-Methoxyphenylacetic acid	C9H10O3	165.056	-H(+)	100	-5.49295e-06	169
HMDB02074	2,2-Dimethylsuccinic acid	C6H10O4	145.051	-H(+)	100	-7.13635e-05	102
HMDB02082	Bisnorcholic acid	C22H36O5	379.25	-H(+)	100	-0.00120819	548
HMDB02085	Syringic acid	C9H10O5	197.044	-H(+)	72	0.00138514	255
HMDB02087	Isovalerylsarcosine	C8H15NO3	172.097	-H(+)	100	0.000484116	195
HMDB02088	N-Oleoylethanolamine	C20H39NO2	324.29	-H(+)	100	0.000897006	461
HMDB02092	Itaconic acid	C5H6O4	129.019	-H(+)	100	0.00010403	72
HMDB02096	3-Indolebutyric acid	C12H13NO2	202.086	-H(+)	92	0.00156908	267
HMDB02097	4-Ethylbenzoic acid	C9H10O2	149.061	-H(+)	100	-0.000233437	117
HMDB02099	6-Methyladenine	C6H7N5	148.062	-H(+)	92	0.00108906	114
HMDB02100	Palmitoylethanolamide	C18H37NO2	298.277	-H(+)	100	-0.00212085	407
HMDB02103	27-Hydroxycholesterol	C27H46O2	401.339	-H(+)	59	0.00311362	567
HMDB02104	L-Glutamic-gamma-semialdehyde	C5H9NO3	130.051	-H(+)	100	0.000169673	75
HMDB02107	Phthalic acid	C8H6O4	165.019	-H(+)	100	0.000508298	167
HMDB02113	3-Hydroxy-L-proline	C5H9NO3	130.051	-H(+)	100	0.000169673	75
HMDB02117	Oleamide	C18H35NO	280.264	-H(+)	100	0.000577634	390
HMDB02120	Monoethyl phthalate	C10H10O4	193.051	-H(+)	100	1.48533e-05	245
HMDB02121	Carnosol	C20H26O4	329.176	-H(+)	100	0.000193622	473
HMDB02122	Prostaglandin F3a	C20H32O5	351.219	-H(+)	74	-0.00134258	510
HMDB02123	1,3,7-Trimethyluric acid	C8H10N4O3	209.068	-H(+)	100	0.000151891	281
HMDB02127	3-Mercaptolactic acid	C3H6O3S	141.002	+F(-)	40	-0.000739805	91
HMDB02132	8-iso-PGF3a	C20H32O5	351.219	-H(+)	74	-0.00134258	510
HMDB02139	Ubisemiquinone	C59H90O4	861.673	-H(+)	59	0.00324183	819
HMDB02141	N-Methyl-a-aminoisobutyric acid	C5H11NO2	116.072	-H(+)	100	1.73779e-05	55
HMDB02142	Phosphoric acid	H3O4P	96.9691	-H(+)	100	0.000539337	28
HMDB02149	3 Hydroxycoumarin	C9H6O3	161.024	-H(+)	100	2.73786e-05	151
HMDB02156	3a,20b-Pregnanediol	C21H36O2	319.263	-H(+)	100	0.00159853	452
HMDB02163	Trihydroxycoprostanoic acid	C28H48O5	463.345	-H(+)	82	-0.00198596	636
HMDB02166	(S)-b-aminoisobutyric acid	C4H9NO2	102.056	-H(+)	100	2.45161e-05	30
HMDB02171	Glycylprolylhydroxyproline	C12H19N3O5	284.125	-H(+)	100	9.5739e-06	393
HMDB02173	Solerol	C6H10O4	145.051	-H(+)	100	-7.13635e-05	102
HMDB02176	Ethylmethylacetic acid	C5H10O2	101.061	-H(+)	100	-5.92544e-06	29
HMDB02177	Cis-8,11,14,17-Eicosatetraenoic acid	C20H32O2	303.233	-H(+)	100	0.000304973	418
HMDB02183	Docosahexaenoic acid	C22H32O2	327.233	-H(+)	100	0.000336182	465
HMDB02184	L-Threo-3-Phenylserine	C9H11NO3	180.067	-H(+)	100	1.67778e-05	211
HMDB02186	Hypogeic acid	C16H30O2	253.218	-H(+)	100	-0.000417608	352
HMDB02190	5,6-Epoxy-8,11,14-eicosatrienoic acid	C20H32O3	319.228	-H(+)	100	-0.000532717	451
HMDB02195	Varanic acid	C26H44O5	435.311	-H(+)	100	0.000545193	608
HMDB02197	7a,12a-Dihydroxy-cholestene-3-one	C27H44O3	415.323	-H(+)	100	-0.00104781	584
HMDB02199	Desaminotyrosine	C9H10O3	165.056	-H(+)	100	-5.49295e-06	169
HMDB02200	Leukotriene E4	C23H37NO5S	458.236	+F(-)	99	0.000699598	626
HMDB02201	N-Carboxyethyl-g-aminobutyric acid	C7H13NO4	174.077	-H(+)	100	-9.9347e-05	204
HMDB02203	3-Hydroxycapric acid	C10H20O3	187.134	-H(+)	100	-0.000213019	230
HMDB02205	L-Homocysteic acid	C4H9NO5S	182.012	-H(+)	87	0.00114803	213
HMDB02207	3-Hydroxyisoheptanoic acid	C7H14O3	145.087	-H(+)	100	0.000446666	104
HMDB02210	2-Phenylglycine	C8H9NO2	150.056	-H(+)	100	-1.3922e-05	120
HMDB02212	Arachidic acid	C20H40O2	311.296	-H(+)	100	2.49391e-05	435
HMDB02214	Cuminaldehyde	C10H12O	147.082	-H(+)	100	3.05045e-05	112
HMDB02215	4a-Carbinolamine tetrahydrobiopterin	C9H13N5O3	238.095	-H(+)	100	4.73183e-05	322
HMDB02221	2,6,10-Trimethylundecanoic acid	C14H28O2	227.202	-H(+)	100	-0.000295595	309
HMDB02222	3-Methylphenylacetic acid	C9H10O2	149.061	-H(+)	100	-0.000233437	117
HMDB02226	Adrenic acid	C22H36O2	331.264	-H(+)	100	0.000387794	480
HMDB02227	Capsaicin	C18H27NO3	324.19	+F(-)	14	0.00661265	459
HMDB02229	3-Phenoxypropionic acid	C9H10O3	165.056	-H(+)	100	-5.49295e-06	169
HMDB02230	Nonacosanoic acid	C29H58O2	437.436	-H(+)	100	0.000857267	611
HMDB02231	Eicosenoic acid	C20H38O2	309.28	-H(+)	100	0.000102161	431
HMDB02232	8,9-Epoxyeicosatrienoic acid	C20H32O3	319.228	-H(+)	100	-0.000532717	451
HMDB02234	1-Pyrroline-4-hydroxy-2-carboxylate	C5H7NO3	128.035	-H(+)	100	-1.71037e-05	70
HMDB02236	8-iso-PGA1	C20H32O4	335.223	-H(+)	100	-0.000379858	489
HMDB02237	3,4-Dimethylbenzoic acid	C9H10O2	149.061	-H(+)	100	-0.000233437	117
HMDB02243	Picolinic acid	C6H5NO2	122.025	-H(+)	100	-0.000103289	65
HMDB02250	Dodecanoylcarnitine	C19H37NO4	342.265	-H(+)	100	-0.000178597	500
HMDB02259	Heptadecanoic acid	C17H34O2	269.249	-H(+)	100	-0.000240506	366
HMDB02261	2-Hydroxymyristic acid	C14H28O3	243.196	-H(+)	100	0.000122229	336
HMDB02262	CE(12:0)	C39H68O2	567.518	-H(+)	48	-0.00357581	668
HMDB02264	(R)-2-Hydroxycaprylic acid	C8H16O3	159.102	-H(+)	100	0.000177668	146
HMDB02265	14,15-DiHETrE	C20H34O4	357.245	+F(-)	82	-0.00121219	523
HMDB02266	(E)-2-Methylglutaconic acid	C6H8O4	143.035	-H(+)	100	9.47423e-05	93
HMDB02273	4-Hydroxy-L-glutamic acid	C5H7NO5	160.026	-H(+)	100	-0.000667513	147
HMDB02277	2,3-Dinor-6-keto-prostaglandin F1 a	C18H30O6	341.197	-H(+)	100	9.5593e-05	498
HMDB02283	14R,15S-EpETrE	C20H32O3	319.228	-H(+)	100	-0.000532717	451
HMDB02294	Resolvin D2	C22H32O5	375.219	-H(+)	100	-0.00105847	541
HMDB02299	(R)-b-aminoisobutyric acid	C4H9NO2	102.056	-H(+)	100	2.45161e-05	30
HMDB02302	3-Indolepropionic acid	C11H11NO2	188.071	-H(+)	100	0.000780327	234
HMDB02311	8,9-DiHETrE	C20H34O4	357.245	+F(-)	82	-0.00121219	523
HMDB02314	11,12-DiHETrE	C20H34O4	357.245	+F(-)	82	-0.00121219	523
HMDB02327	1,11-Undecanedicarboxylic acid	C13H24O4	243.16	-H(+)	100	0.000178964	335
HMDB02329	Oxalic acid	C2H2O4	88.9878	-H(+)	100	0.000248723	22
HMDB02331	Imidazoleacetic acid riboside	C10H14N2O6	257.078	-H(+)	100	4.62719e-05	357
HMDB02333	Safrole	C10H10O2	161.061	-H(+)	100	0.00029298	154
HMDB02334	Benzoquinoneacetic acid	C8H6O4	165.019	-H(+)	100	0.000508298	167
HMDB02335	Aspartyl-L-proline	C9H14N2O5	229.082	-H(+)	100	0.000660218	312
HMDB02337	Homophytanic acid	C21H42O2	325.311	-H(+)	100	0.000328825	463
HMDB02341	8-iso-15-keto-PGE2	C20H30O5	349.203	-H(+)	100	-0.00134096	508
HMDB02343	5,6-DHET	C20H34O4	357.245	+F(-)	82	-0.00121219	523
HMDB02344	Hydroxyeicosatetraenoic acid	C20H32O3	319.228	-H(+)	100	-0.000532717	451
HMDB02345	Heneicosanoic acid	C21H42O2	325.311	-H(+)	100	0.000328825	463
HMDB02348	Octacosanoic acid	C28H56O2	423.421	-H(+)	100	0.000197639	594
HMDB02350	Octadecanol	C18H38O	289.291	+F(-)	80	-0.00096079	395
HMDB02352	Capsidiol	C15H24O2	235.171	-H(+)	100	-0.000895713	319
HMDB02354	Hawkinsin	C11H17NO6S	310.071	+F(-)	21	0.00497731	432
HMDB02356	Hexacosanoic acid	C26H52O2	395.39	-H(+)	100	-0.000167905	562
HMDB02358	Carnosic acid	C20H28O4	331.191	-H(+)	100	0.000140067	479
HMDB02359	Phenylpropiolic acid	C9H6O2	145.03	-H(+)	100	-1.26178e-05	100
HMDB02361	Pentacosanoic acid	C25H50O2	381.374	-H(+)	100	7.14779e-05	553
HMDB02363	Levuglandin E2	C20H32O5	351.219	-H(+)	74	-0.00134258	510
HMDB02368	Nervonic acid	C24H46O2	365.342	-H(+)	100	0.00030897	532
HMDB02369	9-cis-Retinoic acid	C20H28O2	299.202	-H(+)	100	0.000125922	408
HMDB02373	4,6-Dimethylnonanoic acid	C11H22O2	185.155	-H(+)	100	0.000187913	220
HMDB02390	3-Cresotinic acid	C8H8O3	151.04	-H(+)	100	-0.000149791	122
HMDB02393	N-Methyl-D-aspartic acid	C5H9NO4	146.046	-H(+)	100	5.10879e-05	107
HMDB02394	Cholesta-4,6-dien-3-one	C27H42O	381.315	-H(+)	77	0.00130114	552
HMDB02396	Trimethyltridecanoic acid	C16H32O2	255.233	-H(+)	100	-0.000306814	353
HMDB02400	Levuglandin D2	C20H32O5	351.219	-H(+)	74	-0.00134258	510
HMDB02404	Alpha-Hydroxyhippuric acid	C9H9NO4	194.047	-H(+)	100	-0.000650366	247
HMDB02409	N-[(3a,5b,7b)-7-hydroxy-24-oxo-3-(sulfooxy)cholan-24-yl]-Glycine	C26H43NO8S	528.264	-H(+)	100	-5.66764e-05	660
HMDB02428	Terephthalic acid	C8H6O4	165.019	-H(+)	100	0.000508298	167
HMDB02431	12b-Hydroxy-5b-cholanoic acid	C24H40O3	375.291	-H(+)	100	-0.000812976	543
HMDB02434	Hydroquinone	C6H6O2	109.029	-H(+)	100	0.00023002	35
HMDB02441	3,3-Dimethylglutaric acid	C7H12O4	159.066	-H(+)	100	0.000373936	145
HMDB02451	7b,12a-Dihydroxycholanoic acid	C24H40O4	391.286	-H(+)	100	-0.00060259	559
HMDB02453	4-Deoxythreonic acid	C4H8O4	119.034	-H(+)	100	0.000846418	60
HMDB02467	A-Ketoglutaric acid oxime	C5H7NO5	160.026	-H(+)	100	-0.000667513	147
HMDB02488	7a,12b-dihydroxy-5b-Cholan-24-oic acid	C24H40O4	391.286	-H(+)	100	-0.00060259	559
HMDB02492	7a-Hydroxy-5b-cholanic acid	C24H40O3	375.291	-H(+)	100	-0.000812976	543
HMDB02496	N-[(3a,5b,7a)-3-hydroxy-24-oxo-7-(sulfooxy)cholan-24-yl]-Glycine	C26H43NO8S	528.264	-H(+)	100	-5.66764e-05	660
HMDB02497	Glycochenodeoxycholate-3-sulfate	C26H43NO8S	528.264	-H(+)	100	-5.66764e-05	660
HMDB02511	3,4,5-Trimethoxycinnamic acid	C12H14O5	237.076	-H(+)	100	0.000382413	320
HMDB02520	Beta-Glycerophosphoric acid	C3H9O6P	171.007	-H(+)	100	-0.000346217	188
HMDB02523	Oxolan-3-one	C4H6O2	85.0295	-H(+)	100	3.5127e-05	18
HMDB02536	Isodeoxycholic acid	C24H40O4	391.286	-H(+)	100	-0.00060259	559
HMDB02545	Galacturonic acid	C6H10O7	193.034	-H(+)	82	0.00141678	244
HMDB02585	3b,12b-Dihydroxy-5b-cholanoic acid	C24H40O4	391.286	-H(+)	100	-0.00060259	559
HMDB02601	A,b-Dihydroxyisobutyric acid	C4H8O4	119.034	-H(+)	100	0.000846418	60
HMDB02639	Sulfolithocholylglycine	C26H43NO7S	512.268	-H(+)	100	0.000835783	658
HMDB02641	2-Hydroxycinnamic acid	C9H8O3	163.04	-H(+)	100	0.000408086	161
HMDB02649	Erythrose	C4H8O4	119.034	-H(+)	100	0.000846418	60
HMDB02656	Prostaglandin A1	C20H32O4	335.223	-H(+)	100	-0.000379858	489
HMDB02658	6-Hydroxynicotinic acid	C6H5NO3	138.02	-H(+)	100	0.000156316	90
HMDB02664	Prostaglandin E3	C20H30O5	349.203	-H(+)	100	-0.00134096	508
HMDB02670	Naringenin	C15H12O5	271.065	-H(+)	65	-0.00348216	368
HMDB02685	Prostaglandin F1a	C20H36O5	355.248	-H(+)	100	0.000655245	517
HMDB02689	13,14-Dihydro PGE1	C20H36O5	355.248	-H(+)	100	0.000655245	517
HMDB02697	19-Norandrosterone	C18H28O2	275.201	-H(+)	100	0.000416922	382
HMDB02704	Iduronic acid	C6H10O7	193.034	-H(+)	82	0.00141678	244
HMDB02710	Prostaglandin J2	C20H30O4	333.206	-H(+)	100	0.00121164	484
HMDB02712	1,5-Anhydrosorbitol	C6H12O5	163.061	-H(+)	100	2.37355e-06	162
HMDB02721	1-Methylinosine	C11H14N4O5	301.094	+F(-)	48	6.069e-05	412
HMDB02726	Guggulsterone	C22H30O3	361.226	+F(-)	15	-0.00890674	526
HMDB02730	Nicotinamide N-oxide	C6H6N2O2	137.036	-H(+)	100	-8.38872e-05	89
HMDB02752	Prostaglandin A2	C20H30O4	333.206	-H(+)	100	0.00121164	484
HMDB02776	13,14-Dihydro-15-keto-PGE2	C20H32O5	351.219	-H(+)	74	-0.00134258	510
HMDB02823	Docosatrienoic acid	C22H38O2	333.28	-H(+)	100	-0.000415552	485
HMDB02825	Theobromine	C7H8N4O2	179.057	-H(+)	100	0.00073934	210
HMDB02833	Testosterone sulfate	C19H28O5S	367.158	-H(+)	100	0.000597032	534
HMDB02835	Danazol	C22H27NO2	336.192	-H(+)	100	0.0050229	491
HMDB02884	Cetoleic acid	C22H42O2	337.311	-H(+)	100	-0.000177093	492
HMDB02899	Ellagic acid	C14H6O8	321.005	+F(-)	40	-0.00047166	455
HMDB02902	Delta-Tocopherol	C27H46O2	401.339	-H(+)	59	0.00311362	567
HMDB02904	2,3-Dinor-TXB2	C18H30O6	341.197	-H(+)	100	9.5593e-05	498
HMDB02916	4-Nitrocatechol	C6H5NO4	154.014	-H(+)	100	0.000955793	136
HMDB02917	D-Xylitol	C5H12O5	151.06	-H(+)	83	0.0012046	124
HMDB02923	Isomaltose	C12H22O11	341.109	-H(+)	100	7.92211e-05	497
HMDB02925	8,11,14-Eicosatrienoic acid	C20H34O2	305.249	-H(+)	100	-0.000460896	422
HMDB02931	N-Acetylserine	C5H9NO4	146.046	-H(+)	100	5.10879e-05	107
HMDB02961	Dihydrotestosterone	C19H30O2	309.221	+F(-)	51	0.00176877	430
HMDB02972	Vitamin K1 2,3-epoxide	C31H46O3	485.345	+F(-)	47	-0.00211842	646
HMDB02982	Prostaglandin B1	C20H32O4	335.223	-H(+)	100	-0.000379858	489
HMDB02994	Erythritol	C4H10O4	121.05	-H(+)	100	0.00039246	64
HMDB02995	12-Keto-tetrahydro-leukotriene B4	C20H34O4	357.245	+F(-)	82	-0.00121219	523
HMDB03011	O-Acetylserine	C5H9NO4	146.046	-H(+)	100	5.10879e-05	107
HMDB03012	Aniline	C6H7N	92.0504	-H(+)	100	0.000120088	26
HMDB03034	Prostaglandin D3	C20H30O5	349.203	-H(+)	100	-0.00134096	508
HMDB03039	Isoacitretin	C21H26O3	345.188	+F(-)	34	-0.0017332	504
HMDB03040	Arabinosylhypoxanthine	C10H12N4O5	267.073	-H(+)	100	0.000345306	364
HMDB03052	Lactaldehyde	C3H6O2	73.0294	-H(+)	100	0.000136632	12
HMDB03069	20a-Dihydroprogesterone	C21H32O2	315.232	-H(+)	100	0.000871093	441
HMDB03070	Shikimic acid	C7H10O5	173.045	-H(+)	100	0.000262421	197
HMDB03072	Quinic acid	C7H12O6	191.056	-H(+)	100	-0.000154821	241
HMDB03073	Gamma-Linolenic acid	C18H30O2	277.217	-H(+)	100	0.000242551	387
HMDB03081	Beta-D-Fucose	C6H12O5	163.061	-H(+)	100	2.37355e-06	162
HMDB03119	Benzyl alcohol	C7H8O	107.05	-H(+)	100	8.77141e-05	33
HMDB03148	Argininic acid	C6H13N3O3	174.088	-H(+)	100	-8.6928e-05	205
HMDB03152	N-Methylnicotinamide	C7H8N2O	135.056	-H(+)	100	0.000686341	85
HMDB03156	2,3-Butanediol	C4H10O2	109.066	+F(-)	40	-9.59729e-05	37
HMDB03166	16b-Hydroxystanozolol	C21H32N2O2	343.244	-H(+)	40	-0.00472884	502
HMDB03175	15-Keto-prostaglandin E2	C20H30O5	349.203	-H(+)	100	-0.00134096	508
HMDB03180	Cortol	C21H36O5	367.249	-H(+)	100	0.000423962	536
HMDB03224	Deoxyribose	C5H10O4	133.051	-H(+)	100	-1.7463e-05	81
HMDB03229	Palmitoleic acid	C16H30O2	253.218	-H(+)	100	-0.000417608	352
HMDB03231	Vaccenic acid	C18H34O2	281.249	-H(+)	100	-0.00056488	391
HMDB03235	Prostaglandin G2	C20H32O6	367.213	-H(+)	100	-0.000500069	535
HMDB03243	Acetoin	C4H8O2	87.0449	-H(+)	100	0.000244579	20
HMDB03247	20-Hydroxy-PGE2	C20H32O6	367.213	-H(+)	100	-0.000500069	535
HMDB03254	Muramic acid	C9H17NO7	250.088	-H(+)	34	0.00482394	342
HMDB03282	1-Methylguanine	C6H7N5O	184.061	+F(-)	21	0.00199574	217
HMDB03290	Gulonic acid	C6H12O7	195.051	-H(+)	100	-0.000150129	249
HMDB03306	Phloretin	C15H14O5	273.074	-H(+)	92	0.00248695	373
HMDB03318	4b-Hydroxystanozolol	C21H32N2O2	343.244	-H(+)	40	-0.00472884	502
HMDB03338	Hydroxylamine	H3NO	52.0189	+F(-)	40	0.00048798	1
HMDB03339	D-Glutamic acid	C5H9NO4	146.046	-H(+)	100	5.10879e-05	107
HMDB03344	Glycolaldehyde	C2H4O2	59.0137	-H(+)	100	0.000137951	3
HMDB03345	Alpha-D-Glucose	C6H12O6	179.057	-H(+)	100	-0.000598072	210
HMDB03355	5-Aminopentanoic acid	C5H11NO2	116.072	-H(+)	100	1.73779e-05	55
HMDB03357	N-Acetylornithine	C7H14N2O3	173.093	-H(+)	100	-0.000282903	200
HMDB03363	Pectic acid	C6H10O7	193.034	-H(+)	82	0.00141678	244
HMDB03366	Propanal	C3H6O	57.0341	-H(+)	100	0.000512568	2
HMDB03371	L-Ribulose	C5H10O5	149.046	-H(+)	100	-0.000202384	116
HMDB03374	D-Ornithine	C5H12N2O2	131.083	-H(+)	100	-5.77388e-06	78
HMDB03402	Pectin	C6H10O7	193.034	-H(+)	82	0.00141678	244
HMDB03405	D-Lysine	C6H14N2O2	145.098	-H(+)	100	-0.000144151	105
HMDB03406	D-Serine	C3H7NO3	104.035	-H(+)	100	1.53199e-05	32
HMDB03407	Diacetyl	C4H6O2	85.0295	-H(+)	100	3.5127e-05	18
HMDB03411	D-Proline	C5H9NO2	114.056	-H(+)	100	3.854e-05	50
HMDB03416	D-Arginine	C6H14N4O2	173.104	-H(+)	100	-5.25406e-05	201
HMDB03418	D-Tagatose	C6H12O6	179.057	-H(+)	100	-0.000598072	210
HMDB03423	D-Glutamine	C5H10N2O3	145.062	-H(+)	100	-6.98422e-05	103
HMDB03426	Pantetheine	C11H22N2O4S	277.121	-H(+)	63	0.00158552	384
HMDB03449	Beta-D-Galactose	C6H12O6	179.057	-H(+)	100	-0.000598072	210
HMDB03450	(-)-trans-Carveol	C10H16O	151.113	-H(+)	100	-0.000146682	126
HMDB03453	3-Hydroxypropanal	C3H6O2	73.0294	-H(+)	100	0.000136632	12
HMDB03454	4-Pyridoxolactone	C8H7NO3	164.035	-H(+)	100	0.00036157	164
HMDB03484	O-Phosphohomoserine	C4H10NO6P	198.014	-H(+)	34	0.0034842	259
HMDB03503	3-(3,4-Dihydroxyphenyl)lactic acid	C9H10O5	197.044	-H(+)	72	0.00138514	255
HMDB03514	Alpha-D-Glucose 1,6-bisphosphate	C6H14O12P2	338.99	-H(+)	100	-0.00162007	494
HMDB03533	3a,7a,12a-Trihydroxy-5b-cholestan-26-al	C27H46O4	433.334	-H(+)	100	-0.00125308	606
HMDB03536	dIDP	C10H14N4O10P2	431.014	+F(-)	45	0.00219847	602
HMDB03537	2'-Deoxyinosine triphosphate	C10H15N4O13P3	490.978	-H(+)	100	5.66684e-05	648
HMDB03540	3'-AMP	C10H14N5O7P	346.056	-H(+)	100	0.000130561	505
HMDB03543	Butanal	C4H8O	71.0497	-H(+)	100	0.000491792	10
HMDB03550	Calcidiol	C27H44O2	419.329	+F(-)	30	0.00256928	589
HMDB03572	Rosmarinic acid	C18H16O8	379.083	+F(-)	40	-0.000184248	547
HMDB03581	Dethiobiotin	C10H18N2O3	213.125	-H(+)	100	-0.000424655	291
HMDB03585	Thiocysteine	C3H7NO2S2	151.986	-H(+)	99	-0.00100904	127
HMDB03598	Retinyl ester	C20H30O2	301.217	-H(+)	100	0.000337644	414
HMDB03626	(R)-N-Methylsalsolinol	C11H15NO2	192.102	-H(+)	100	0.00069129	243
HMDB03634	Perillyl alcohol	C10H16O	151.113	-H(+)	100	-0.000146682	126
HMDB03640	Beta-Leucine	C6H13NO2	130.087	-H(+)	100	3.19947e-06	77
HMDB03646	N-Methylhydantoin	C4H6N2O2	113.035	-H(+)	100	0.000474957	46
HMDB03647	Perillyl aldehyde	C10H14O	149.097	-H(+)	100	0.000112793	118
HMDB03654	4-Coumaryl alcohol	C9H10O2	149.061	-H(+)	100	-0.000233437	117
HMDB03667	Alpha-Pinene-oxide	C10H16O	151.113	-H(+)	100	-0.000146682	126
HMDB03671	2-Heptanone	C7H14O	113.096	-H(+)	100	0.000945156	49
HMDB03681	4-Acetamidobutanoic acid	C6H11NO3	144.066	-H(+)	100	0.000176719	97
HMDB03705	Phosphoguanidinoacetate	C3H8N3O5P	196.009	-H(+)	44	0.00349992	251
HMDB03733	Resolvin D1	C22H32O5	375.219	-H(+)	100	-0.00105847	541
HMDB03745	Mesna	C2H6O3S2	160.972	+F(-)	40	0.00130093	150
HMDB03752	LysoPC(10:0)	C18H39NO7P	411.239	-H(+)	100	0.00050486	581
HMDB03759	5a-Pregnane-3,20-dione	C21H32O2	315.232	-H(+)	100	0.000871093	441
HMDB03767	4-Hydroxyphenylacetaldehyde	C8H8O2	135.045	-H(+)	100	3.86137e-05	84
HMDB03771	2-Methylacetoacetic acid	C5H8O3	115.04	-H(+)	100	4.80395e-05	52
HMDB03791	3,4-Dihydroxyphenylacetaldehyde	C8H8O3	151.04	-H(+)	100	-0.000149791	122
HMDB03797	Bovinic acid	C18H32O2	279.233	-H(+)	100	-0.000516257	389
HMDB03818	Androst-5-ene-3b,17b-diol	C19H30O2	309.221	+F(-)	51	0.00176877	430
HMDB03822	Cholesteryl acetate	C29H48O2	427.358	-H(+)	100	-0.000155704	598
HMDB03831	Beta-Tyrosine	C9H11NO3	180.067	-H(+)	100	1.67778e-05	211
HMDB03841	5-Amino-6-(5'-phosphoribitylamino)uracil	C9H17N4O9P	355.068	-H(+)	100	-0.00180287	516
HMDB03843	Gamma-Caprolactone	C6H10O2	113.061	-H(+)	100	0.000248064	47
HMDB03869	Epsilon-(gamma-Glutamyl)-lysine	C11H21N3O5	274.138	-H(+)	94	0.00274842	378
HMDB03871	13-L-Hydroperoxylinoleic acid	C18H32O4	311.222	-H(+)	100	0.000380913	434
HMDB03873	3a,7a,12a-Trihydroxy-5b-cholestanoic acid	C27H46O5	449.327	-H(+)	100	0.000390127	625
HMDB03876	15(S)-HETE	C20H32O3	319.228	-H(+)	100	-0.000532717	451
HMDB03892	(S)-N-Methylsalsolinol	C11H15NO2	192.102	-H(+)	100	0.00069129	243
HMDB03896	7-Dehydrodesmosterol	C27H42O	381.315	-H(+)	77	0.00130114	552
HMDB03903	2-Hydroxyethanesulfonate	C2H6O4S	124.991	-H(+)	100	0.000238493	67
HMDB03905	Imidazole-4-acetaldehyde	C5H6N2O	109.04	-H(+)	100	0.000432795	36
HMDB03911	3-Aminoisobutanoic acid	C4H9NO2	102.056	-H(+)	100	2.45161e-05	30
HMDB03933	Pentosidine	C17H26N6O4	377.193	-H(+)	71	0.00140788	544
HMDB03956	7a-Hydroxytestosterone	C19H28O3	303.199	-H(+)	47	-0.00255681	417
HMDB03974	Oxalosuccinic acid	C6H6O7	189.001	-H(+)	43	0.00298446	235
HMDB03990	3b,5a,6b-Cholestanetriol	C27H48O3	419.348	-H(+)	62	0.0046174	590
HMDB04025	Pregnanediol	C21H36O2	319.263	-H(+)	100	0.00159853	452
HMDB04031	11b-Hydroxyprogesterone	C20H28O4	331.191	-H(+)	100	0.000140067	479
HMDB04035	22b-Hydroxycholesterol	C27H46O2	401.339	-H(+)	59	0.00311362	567
HMDB04041	L-Allothreonine	C4H9NO3	118.051	-H(+)	100	1.58901e-05	58
HMDB04043	Alpha-Terpineol	C10H18O	153.128	-H(+)	100	0.000715857	135
HMDB04063	Metanephrine	C10H15NO3	196.097	-H(+)	100	0.00132267	253
HMDB04067	Leucodopachrome	C9H9NO4	194.047	-H(+)	100	-0.000650366	247
HMDB04072	4-Hydroxystyrene	C8H8O	119.05	-H(+)	100	8.57364e-05	61
HMDB04073	5-Hydroxyindoleacetaldehyde	C10H9NO2	174.056	-H(+)	100	1.73945e-05	203
HMDB04085	Tuberculostearic acid	C19H38O2	297.28	-H(+)	100	0.000360997	406
HMDB04089	Formylanthranilic acid	C8H7NO3	164.035	-H(+)	100	0.00036157	164
HMDB04112	Adenylylselenate	C10H14N5O10PSe	493.96	+F(-)	16	0.00193006	649
HMDB04136	D-Threitol	C4H10O4	121.05	-H(+)	100	0.00039246	64
HMDB04148	Dopamine 4-sulfate	C8H11NO5S	232.029	-H(+)	100	-1.21117e-05	317
HMDB04186	3-Methyldioxyindole	C9H9NO2	162.056	-H(+)	100	0.000343377	157
HMDB04193	N1-Methyl-2-pyridone-5-carboxamide	C7H8N2O2	151.051	-H(+)	100	0.00032842	123
HMDB04194	N1-Methyl-4-pyridone-3-carboxamide	C7H8N2O2	151.051	-H(+)	100	0.00032842	123
HMDB04195	5-L-Glutamyl-taurine	C7H14N2O6S	253.047	-H(+)	66	0.00292446	350
HMDB04207	L-a-glutamyl-L-Lysine	C11H21N3O5	274.138	-H(+)	94	0.00274842	378
HMDB04226	N4-Acetylaminobutanal	C6H11NO2	128.072	-H(+)	100	-8.16007e-05	71
HMDB04230	Pyrrole-2-carboxylic acid	C5H5NO2	110.025	-H(+)	100	-0.000111411	38
HMDB04231	Pantothenol	C9H19NO4	204.124	-H(+)	100	-0.000258912	273
HMDB04234	12-Keto-leukotriene B4	C20H30O4	333.206	-H(+)	100	0.00121164	484
HMDB04236	Prostaglandin B2	C20H30O4	333.206	-H(+)	100	0.00121164	484
HMDB04238	Delta-12-Prostaglandin J2	C20H30O4	333.206	-H(+)	100	0.00121164	484
HMDB04239	13,14-Dihydro PGF2a	C20H36O5	355.248	-H(+)	100	0.000655245	517
HMDB04240	15-Keto-prostaglandin F2a	C20H32O5	351.219	-H(+)	74	-0.00134258	510
HMDB04241	6-Ketoprostaglandin E1	C20H32O6	367.213	-H(+)	100	-0.000500069	535
HMDB04242	11-Dehydro-thromboxane B2	C20H32O6	367.213	-H(+)	100	-0.000500069	535
HMDB04243	12(S)-HPETE	C20H32O4	335.223	-H(+)	100	-0.000379858	489
HMDB04244	15(S)-HPETE	C20H32O4	335.223	-H(+)	100	-0.000379858	489
HMDB04259	Acetyl-N-formyl-5-methoxykynurenamine	C13H16N2O4	263.102	-H(+)	100	0.00151864	360
HMDB04264	14,15-Epoxy-5,8,11-eicosatrienoic acid	C20H32O3	319.228	-H(+)	100	-0.000532717	451
HMDB04269	Corrinoid	C19H22N4	305.177	-H(+)	100	0.000607739	421
HMDB04290	Isopyridoxal	C8H9NO3	166.051	-H(+)	100	-0.000129013	172
HMDB04291	5-Pyridoxolactone	C8H7NO3	164.035	-H(+)	100	0.00036157	164
HMDB04296	Acrylamide	C3H5NO	70.0295	-H(+)	100	0.000285288	8
HMDB04362	4-Hydroxynonenal	C9H16O2	155.108	-H(+)	100	-0.000157281	139
HMDB04366	Hordenine	C10H15NO	164.108	-H(+)	100	0.000531769	166
HMDB04385	Lipoxin A4	C20H32O5	351.219	-H(+)	74	-0.00134258	510
HMDB04400	5-Acetylamino-6-amino-3-methyluracil	C7H10N4O3	197.068	-H(+)	100	-0.000298953	256
HMDB04461	Benzamide	C7H7NO	120.045	-H(+)	100	2.95908e-05	62
HMDB04472	Eucalyptol	C10H18O	153.128	-H(+)	100	0.000715857	135
HMDB04487	(+)-(S)-Carvone	C10H14O	149.097	-H(+)	100	0.000112793	118
HMDB04586	Perillic acid	C10H14O2	165.092	-H(+)	100	-0.00020878	170
HMDB04590	19-Nor-5-androstenediol	C18H28O2	275.201	-H(+)	100	0.000416922	382
HMDB04610	Phytosphingosine	C18H39NO3	316.286	-H(+)	100	0.00010865	444
HMDB04611	7a-Hydroxydehydroepiandrosterone	C19H28O3	303.199	-H(+)	47	-0.00255681	417
HMDB04624	7b-Hydroxydehydroepiandrosterone	C19H28O3	303.199	-H(+)	47	-0.00255681	417
HMDB04627	Calusterone	C21H32O2	315.232	-H(+)	100	0.000871093	441
HMDB04634	4-Chloromethandienone	C20H27ClO2	333.161	-H(+)	100	0.00134713	482
HMDB04666	2-Arachidonylglycerol	C23H38O4	377.269	-H(+)	100	0.00115692	545
HMDB04667	13S-hydroxyoctadecadienoic acid	C18H32O3	295.228	-H(+)	100	0.000253607	402
HMDB04668	13-OxoODE	C18H30O3	293.212	-H(+)	100	0.000651162	399
HMDB04669	9-OxoODE	C18H30O3	293.212	-H(+)	100	0.000651162	399
HMDB04670	Alpha-dimorphecolic	C18H32O3	295.228	-H(+)	100	0.000253607	402
HMDB04673	11,12-Epoxyeicosatrienoic acid	C20H32O3	319.228	-H(+)	100	-0.000532717	451
HMDB04679	8-HETE	C20H32O3	319.228	-H(+)	100	-0.000532717	451
HMDB04680	16(R)-HETE	C20H32O3	319.228	-H(+)	100	-0.000532717	451
HMDB04682	11(R)-HETE	C20H32O3	319.228	-H(+)	100	-0.000532717	451
HMDB04688	Hepoxilin A3	C20H32O4	335.223	-H(+)	100	-0.000379858	489
HMDB04690	Hepoxilin B3	C20H32O4	335.223	-H(+)	100	-0.000379858	489
HMDB04692	12(R)-HPETE	C20H32O4	335.223	-H(+)	100	-0.000379858	489
HMDB04693	11H-14,15-EETA	C20H32O4	335.223	-H(+)	100	-0.000379858	489
HMDB04696	11(R)-HPETE	C20H32O4	335.223	-H(+)	100	-0.000379858	489
HMDB04699	8(S)-HPETE	C20H32O4	335.223	-H(+)	100	-0.000379858	489
HMDB04701	9,10-Epoxyoctadecenoic acid	C18H32O3	295.228	-H(+)	100	0.000253607	402
HMDB04702	12,13-EpOME	C18H32O3	295.228	-H(+)	100	0.000253607	402
HMDB04704	9,10-DHOME	C18H34O4	313.239	-H(+)	100	-0.00011348	439
HMDB04705	12,13-DHOME	C18H34O4	313.239	-H(+)	100	-0.00011348	439
HMDB04706	8(R)-Hydroperoxylinoleic acid	C18H32O4	311.222	-H(+)	100	0.000380913	434
HMDB04708	9,12,13-TriHOME	C18H34O5	329.233	-H(+)	100	0.000543049	474
HMDB04710	9,10,13-TriHOME	C18H34O5	329.233	-H(+)	100	0.000543049	474
HMDB04810	5C-aglycone	C16H16O4	271.102	-H(+)	64	-0.00402844	369
HMDB04812	2,5-Furandicarboxylic acid	C6H4O5	155	-H(+)	100	-0.00112562	138
HMDB04813	3-Methyluridine	C10H14N2O6	257.078	-H(+)	100	4.62719e-05	357
HMDB04814	4-Heptanone	C7H14O	113.096	-H(+)	100	0.000945156	49
HMDB04815	4-Hydroxy-3-methylbenzoic acid	C8H8O3	151.04	-H(+)	100	-0.000149791	122
HMDB04816	FAPy-adenine	C5H7N5O	152.056	-H(+)	75	0.00206584	129
HMDB04817	5-Hydroxydopamine	C8H11NO3	168.067	-H(+)	100	-0.000197306	181
HMDB04823	Lanthionine ketimine	C6H7NO4S	187.999	-H(+)	42	0.00322662	231
HMDB04825	p-Octopamine	C8H11NO2	152.072	-H(+)	100	-0.000191638	130
HMDB04827	Proline betaine	C7H13NO2	162.094	+F(-)	33	-0.00139222	159
HMDB04841	Galabiosylceramide (d18:1/25:0)	C55H105NO13	986.754	-H(+)	68	-0.00290987	829
HMDB04876	Lactosylceramide (d18:1/25:0)	C55H105NO13	986.754	-H(+)	68	-0.00290987	829
HMDB04947	Ceramide (d18:1/12:0)	C30H59NO3	480.442	-H(+)	100	-0.000134602	643
HMDB04949	Ceramide (d18:1/16:0)	C34H67NO3	536.504	-H(+)	93	0.00107734	662
HMDB04950	Ceramide (d18:1/18:0)	C36H71NO3	564.535	-H(+)	100	0.00090531	667
HMDB04951	Ceramide (d18:1/20:0)	C38H75NO3	592.567	-H(+)	100	0.000853845	674
HMDB04952	Ceramide (d18:1/22:0)	C40H79NO3	620.597	-H(+)	77	0.00129898	685
HMDB04953	Ceramide (d18:1/24:1(15Z))	C42H81NO3	646.613	-H(+)	70	0.00143833	694
HMDB04955	Ceramide (d18:1/26:0)	C44H87NO3	676.66	-H(+)	66	0.00151707	708
HMDB04956	Ceramide (d18:1/24:0)	C42H83NO3	648.628	-H(+)	65	0.00152912	695
HMDB04957	Ceramide (d18:1/25:0)	C43H85NO3	662.644	-H(+)	47	0.00214145	699
HMDB04975	Glucosylceramide (d18:1/24:1(15Z))	C48H91NO8	808.671	-H(+)	100	-0.00359282	782
HMDB04977	Glucosylceramide (d18:1/26:0)	C50H97NO8	838.706	-H(+)	59	0.0076932	807
HMDB04978	Glucosylceramide (d18:1/24:0)	C48H93NO8	810.68	-H(+)	100	0.00260709	786
HMDB04979	Glucosylceramide (d18:1/25:0)	C49H95NO8	844.708	+F(-)	26	-0.00433042	809
HMDB04980	cis-4-Decenoic acid	C10H18O2	169.123	-H(+)	100	0.000520183	185
HMDB04981	cis-4-Decenoic acid	C10H18O2	169.123	-H(+)	100	0.000520183	185
HMDB04982	cis-4-Octenedioic acid	C8H12O4	171.066	-H(+)	100	4.59768e-05	189
HMDB04989	m-Tyramine	C8H11NO	136.077	-H(+)	100	0.000282252	88
HMDB04992	Benzocaine	C9H11NO2	164.072	-H(+)	100	-0.000151153	165
HMDB04998	Guaifenesin	C10H14O4	197.082	-H(+)	100	-5.18468e-05	257
HMDB04999	Loperamide	C29H33ClN2O2	475.193	-H(+)	11	0.0230682	639
HMDB05007	Simvastatin	C25H38O5	417.266	-H(+)	100	-0.00140974	587
HMDB05015	Gabapentin	C9H17NO2	170.12	-H(+)	100	-0.00132476	187
HMDB05021	Quetiapine	C21H25N3O2S	402.166	+F(-)	67	-0.00111642	571
HMDB05022	Pravastatin	C23H36O7	443.251	+F(-)	14	-0.00739953	616
HMDB05030	Fexofenadine	C32H39NO4	500.278	-H(+)	100	0.00271118	652
HMDB05035	Ondansetron	C18H19N3O	292.14	-H(+)	100	0.00600551	397
HMDB05037	Sumatriptan	C14H21N3O2S	314.135	+F(-)	24	-0.00212008	440
HMDB05045	15(S)-Hydroxyeicosatrienoic acid	C20H34O3	321.243	-H(+)	100	0.000817051	456
HMDB05047	9E,11E-Octadecadienoic acid	C18H32O2	279.233	-H(+)	100	-0.000516257	389
HMDB05048	10E,12Z-Octadecadienoic acid	C18H32O2	279.233	-H(+)	100	-0.000516257	389
HMDB05049	10-Nitrolinoleic acid	C18H31NO4	324.218	-H(+)	100	3.64291e-05	460
HMDB05050	15H-11,12-EETA	C20H32O4	335.223	-H(+)	100	-0.000379858	489
HMDB05051	Tsuzuic acid	C14H26O2	225.186	-H(+)	100	-0.000255997	308
HMDB05056	Enterodiol	C18H22O4	301.143	-H(+)	100	0.00144391	413
HMDB05060	Eicosadienoic acid	C20H36O2	307.264	-H(+)	100	0.000416018	426
HMDB05065	Oleoylcarnitine	C25H47NO4	444.351	+F(-)	53	-0.00226003	619
HMDB05066	Tetradecanoylcarnitine	C21H41NO4	370.297	-H(+)	100	-0.000274112	538
HMDB05073	Leukotriene B5	C20H30O4	333.206	-H(+)	100	0.00121164	484
HMDB05076	13,14-Dihydro PGF-1a	C20H38O5	377.269	+F(-)	100	0.00125154	545
HMDB05077	8-iso-15-keto-PGF2a	C20H32O5	351.219	-H(+)	74	-0.00134258	510
HMDB05079	15-Deoxy-d-12,14-PGJ2	C20H28O3	335.202	+F(-)	94	-0.00070682	488
HMDB05081	5-HEPE	C20H30O3	317.215	-H(+)	44	-0.00257703	445
HMDB05082	Lipoxin B4	C20H32O5	351.219	-H(+)	74	-0.00134258	510
HMDB05087	6-trans-Leukotriene B4	C20H32O4	335.223	-H(+)	100	-0.000379858	489
HMDB05088	6-trans-12-epi-Leukotriene B4	C20H32O4	335.223	-H(+)	100	-0.000379858	489
HMDB05089	12(S)-Leukotriene B4	C20H32O4	335.223	-H(+)	100	-0.000379858	489
HMDB05096	N-Arachidonoyl glycine	C22H35NO3	360.234	-H(+)	49	0.0203488	525
HMDB05099	Thromboxane B3	C20H32O6	367.213	-H(+)	100	-0.000500069	535
HMDB05175	Homovanillin	C9H10O3	165.056	-H(+)	100	-5.49295e-06	169
HMDB05199	(R)-Salsolinol	C10H13NO2	178.087	-H(+)	100	-4.74557e-05	209
HMDB05361	TG(16:0/16:0/20:1(11Z))[iso3]	C55H104O6	879.774	+F(-)	13	0.00730726	822
HMDB05367	TG(16:0/18:0/18:1(9Z))[iso6]	C55H104O6	879.774	+F(-)	13	0.00730726	822
HMDB05375	TG(16:0/16:1(9Z)/20:0)[iso6]	C55H104O6	879.774	+F(-)	13	0.00730726	822
HMDB05399	TG(18:0/20:0/20:0)[iso3]	C61H118O6	965.894	+F(-)	40	-0.00332018	827
HMDB05421	TG(16:1(9Z)/18:0/18:0)[iso3]	C55H104O6	879.774	+F(-)	13	0.00730726	822
HMDB05766	Norophthalmic acid	C10H17N3O6	274.1	-H(+)	45	0.00460634	377
HMDB05767	Homoanserine	C11H18N4O3	273.135	+F(-)	48	0.000913836	375
HMDB05768	Kyotorphin	C15H23N5O4	356.172	+F(-)	95	0.000488781	520
HMDB05779	PE(O-18:1(1Z)/20:4(5Z,8Z,11Z,14Z))	C43H78NO7P	750.543	-H(+)	56	0.00178136	742
HMDB05780	PE(O-16:1(1Z)/22:6(4Z,7Z,10Z,13Z,16Z,19Z))	C43H74NO7P	746.511	-H(+)	50	0.00219297	741
HMDB05784	Hydroxytyrosol	C8H10O3	153.056	-H(+)	100	-0.000208212	133
HMDB05796	Picrocrocin	C16H26O7	329.155	-H(+)	53	0.00516373	472
HMDB05797	Peonidin	C16H13ClO6	335.029	-H(+)	17	0.00403805	486
HMDB05802	Isoeugenol	C10H12O2	163.076	-H(+)	100	0.00052238	163
HMDB05807	Gallic acid	C7H6O5	169.014	-H(+)	100	0.000136681	183
HMDB05809	Eugenol	C10H12O2	163.076	-H(+)	100	0.00052238	163
HMDB05812	Geraniol	C10H18O	153.128	-H(+)	100	0.000715857	135
HMDB05821	Beta-Cortol	C21H36O5	367.249	-H(+)	100	0.000423962	536
HMDB05826	Galactinol	C12H22O11	341.109	-H(+)	100	7.92211e-05	497
HMDB05830	5a-Androstan-3b-ol	C19H32O	275.237	-H(+)	100	0.000843364	383
HMDB05832	6b-Hydroxymethandienone	C20H28O3	335.202	+F(-)	94	-0.00070682	488
HMDB05841	Ethyl isobutyl ketone	C7H14O	113.096	-H(+)	100	0.000945156	49
HMDB05844	8-isoprostaglandin E2	C20H32O5	351.219	-H(+)	74	-0.00134258	510
HMDB05849	4-Androstenediol	C19H30O2	309.221	+F(-)	51	0.00176877	430
HMDB05886	19-Noretiocholanolone	C18H28O2	275.201	-H(+)	100	0.000416922	382
HMDB05897	Dihydrogenistein	C15H12O5	271.065	-H(+)	65	-0.00348216	368
HMDB05960	D-Pipecolic acid	C6H11NO2	128.072	-H(+)	100	-8.16007e-05	71
HMDB05971	Diketogulonic acid	C6H8O7	191.02	-H(+)	100	-0.000382015	240
HMDB05998	20-Hydroxyeicosatetraenoic acid	C20H32O3	319.228	-H(+)	100	-0.000532717	451
HMDB06001	3'-Hydroxystanozolol	C21H32N2O2	343.244	-H(+)	40	-0.00472884	502
HMDB06002	Ethyltestosterone	C21H32O2	315.232	-H(+)	100	0.000871093	441
HMDB06005	Indolylacryloylglycine	C13H12N2O3	263.08	+F(-)	26	0.00309869	359
HMDB06012	Epimetendiol	C21H34O2	317.249	-H(+)	100	-0.000247223	446
HMDB06013	7a,17-dimethyl-5b-Androstane-3a,17b-diol	C21H36O2	319.263	-H(+)	100	0.00159853	452
HMDB06024	Mevalonolactone	C6H10O3	129.056	-H(+)	100	0.000106947	73
HMDB06026	Norbolethone	C21H32O2	315.232	-H(+)	100	0.000871093	441
HMDB06027	Oxymesterone	C20H30O3	317.215	-H(+)	44	-0.00257703	445
HMDB06031	11-Ketoetiocholanolone	C19H28O3	303.199	-H(+)	47	-0.00255681	417
HMDB06036	Mesterolone	C20H32O2	303.233	-H(+)	100	0.000304973	418
HMDB06040	N2-Methylguanine	C6H7N5O	184.061	+F(-)	21	0.00199574	217
HMDB06044	Norsalsolinol	C9H11NO2	164.072	-H(+)	100	-0.000151153	165
HMDB06048	Bolasterone	C21H32O2	315.232	-H(+)	100	0.000871093	441
HMDB06050	o-Tyrosine	C9H11NO3	180.067	-H(+)	100	1.67778e-05	211
HMDB06055	4-Hydroxy-L-proline	C5H9NO3	130.051	-H(+)	100	0.000169673	75
HMDB06070	Pregnanetriol	C21H36O3	335.26	-H(+)	100	-0.000791045	490
HMDB06088	Scyllitol	C6H12O6	179.057	-H(+)	100	-0.000598072	210
HMDB06111	12-HETE	C20H32O3	319.228	-H(+)	100	-0.000532717	451
HMDB06112	Malondialdehyde	C3H4O2	71.0137	-H(+)	100	0.000157838	9
HMDB06116	3-Hydroxyhippuric acid	C9H9NO4	194.047	-H(+)	100	-0.000650366	247
HMDB06117	APGPR Enterostatin	C21H36N8O6	495.264	-H(+)	75	0.00416721	650
HMDB06119	7b-Hydroxycholesterol	C27H46O2	401.339	-H(+)	59	0.00311362	567
HMDB06200	2,4-Dihydroxy-nitrophenol	C6H5NO4	154.014	-H(+)	100	0.000955793	136
HMDB06202	4,8 dimethylnonanoyl carnitine	C18H35NO4	328.25	-H(+)	100	-0.000194422	468
HMDB06219	13-cis-Retinoic acid	C20H28O2	299.202	-H(+)	100	0.000125922	408
HMDB06225	Ercalcitriol	C28H44O3	447.333	+F(-)	19	-0.00561086	622
HMDB06226	24R,25-Dihydroxyvitamin D3	C27H44O3	415.323	-H(+)	100	-0.00104781	584
HMDB06227	1-a,24R,25-Trihydroxyvitamin D2	C28H44O4	463.326	+F(-)	30	-0.00381874	635
HMDB06228	24-Hydroxycalcitriol	C27H44O4	431.317	-H(+)	100	-0.000687261	604
HMDB06234	1D-Myo-inositol 1,3-bisphosphate	C6H14O12P2	338.99	-H(+)	100	-0.00162007	494
HMDB06235	1D-Myo-inositol 3,4-bisphosphate	C6H14O12P2	338.99	-H(+)	100	-0.00162007	494
HMDB06236	Phenylacetaldehyde	C8H8O	119.05	-H(+)	100	8.57364e-05	61
HMDB06240	Demethylated antipyrine	C10H10N2O	173.071	-H(+)	95	0.00104758	198
HMDB06242	3,4-Dihydroxymandelaldehyde	C8H8O4	167.036	-H(+)	76	-0.00131442	176
HMDB06245	18-Hydroxyarachidonic acid	C20H32O3	319.228	-H(+)	100	-0.000532717	451
HMDB06247	25-Hydroxycholesterol	C27H46O2	401.339	-H(+)	59	0.00311362	567
HMDB06254	4-Hydroxyretinoic acid	C20H28O3	335.202	+F(-)	94	-0.00070682	488
HMDB06259	6beta-Hydroxytestosterone	C19H28O3	303.199	-H(+)	47	-0.00255681	417
HMDB06270	Linoelaidic acid	C18H32O2	279.233	-H(+)	100	-0.000516257	389
HMDB06272	5-Amino-2-oxopentanoic acid	C5H9NO3	130.051	-H(+)	100	0.000169673	75
HMDB06275	Dopamine 3-O-sulfate	C8H11NO5S	232.029	-H(+)	100	-1.21117e-05	317
HMDB06283	20alpha-Hydroxycholesterol	C27H46O2	401.339	-H(+)	59	0.00311362	567
HMDB06285	4-oxo-Retinoic acid	C20H26O3	333.193	+F(-)	14	-0.00738223	483
HMDB06293	L-Erythrulose	C4H8O4	119.034	-H(+)	100	0.000846418	60
HMDB06320	2,6 dimethylheptanoyl carnitine	C16H31NO4	320.223	+F(-)	40	-7.04921e-05	453
HMDB06334	3-Dehydro-L-gulonate	C6H10O7	193.034	-H(+)	82	0.00141678	244
HMDB06335	Beta-tocopherol	C28H48O2	415.357	-H(+)	79	0.00126063	585
HMDB06344	Alpha-N-Phenylacetyl-L-glutamine	C13H16N2O4	263.102	-H(+)	100	0.00151864	360
HMDB06347	Hexacosanoyl carnitine	C33H65NO4	538.483	-H(+)	100	0.000848884	663
HMDB06348	Pseudoecgonine	C9H15NO3	184.099	-H(+)	100	-0.000853019	218
HMDB06351	Vaccenyl carnitine	C25H47NO4	444.351	+F(-)	53	-0.00226003	619
HMDB06355	D-Glucurono-6,3-lactone	C6H8O6	195.03	+F(-)	43	-0.000410858	248
HMDB06357	cis-2-Methylaconitate	C7H8O6	187.022	-H(+)	55	0.00250149	226
HMDB06372	L-Glyceric acid	C3H6O4	125.024	+F(-)	40	0.00018046	68
HMDB06406	Ecgonine methyl ester	C10H17NO3	198.113	-H(+)	100	0.000591124	261
HMDB06409	Tyramine-O-sulfate	C8H11NO4S	216.036	-H(+)	43	-0.00252906	300
HMDB06458	D-Lactaldehyde	C3H6O2	73.0294	-H(+)	100	0.000136632	12
HMDB06464	Elaidic carnitine	C25H47NO4	444.351	+F(-)	53	-0.00226003	619
HMDB06468	4-Hydroxydebrisoquine	C10H13N3O	190.099	-H(+)	100	-0.00015499	239
HMDB06478	Iso-Valeraldehyde	C5H10O	85.0645	-H(+)	73	0.00137416	19
HMDB06483	D-Aspartic acid	C4H7NO4	132.03	-H(+)	100	1.7077e-06	79
HMDB06488	N-Acetyl-L-glutamate 5-semialdehyde	C7H11NO4	172.061	-H(+)	100	0.000139881	194
HMDB06492	4-Nitrophenyl sulfate	C6H5NO6S	217.98	-H(+)	43	-0.00393449	301
HMDB06510	Cervonyl carnitine	C29H45NO4	490.329	+F(-)	17	0.00403005	647
HMDB06511	2,3-Diketo-L-gulonate	C6H8O7	191.02	-H(+)	100	-0.000382015	240
HMDB06528	Docosapentaenoic acid	C22H34O2	329.248	-H(+)	100	0.000891181	475
HMDB06534	D-Xylulose 1-phosphate	C5H11O8P	229.013	-H(+)	100	-0.000959371	311
HMDB06547	Stearidonic acid	C18H28O2	275.201	-H(+)	100	0.000416922	382
HMDB06548	Ecgonine	C9H15NO3	184.099	-H(+)	100	-0.000853019	218
HMDB06556	L-4-Hydroxyglutamate semialdehyde	C5H9NO4	146.046	-H(+)	100	5.10879e-05	107
HMDB06590	2-O-a-L-Fucopyranosyl-galactose	C12H22O10	325.112	-H(+)	59	0.00209837	462
HMDB06603	3-b-Galactopyranosyl glucose	C12H22O11	341.109	-H(+)	100	7.92211e-05	497
HMDB06701	3-O-a-L-Fucopyranosyl-D-glucose	C12H22O10	325.112	-H(+)	59	0.00209837	462
HMDB06707	Coenzyme Q9	C54H82O4	793.62	-H(+)	36	-0.00613363	770
HMDB06720	23S,25-dihydroxyvitamin D3	C27H44O3	415.323	-H(+)	100	-0.00104781	584
HMDB06721	5,6-trans-25-Hydroxyvitamin D3	C27H44O2	419.329	+F(-)	30	0.00256928	589
HMDB06722	25-Hydroxytachysterol3	C27H44O2	419.329	+F(-)	30	0.00256928	589
HMDB06726	CE(20:4(5Z,8Z,11Z,14Z)	C47H76O2	691.585	+F(-)	36	-0.00212409	716
HMDB06727	CE(22:0)	C49H88O2	727.669	+F(-)	16	0.00747792	733
HMDB06729	CE(22:4(7Z,10Z,13Z,16Z)	C49H80O2	719.613	+F(-)	50	0.000372824	728
HMDB06731	CE(20:5(5Z,8Z,11Z,14Z,17Z)	C47H74O2	689.569	+F(-)	43	-0.00229232	714
HMDB06738	CE(19:0)	C46H82O2	685.632	+F(-)	17	-0.00298	710
HMDB06740	CE(20:0)	C47H84O2	679.642	-H(+)	46	-0.00215594	709
HMDB06752	Dihydroceramide	C19H39NO3	328.288	-H(+)	78	-0.00226196	469
HMDB06759	3a-Hydroxy-5b-pregnane-20-one	C21H34O2	317.249	-H(+)	100	-0.000247223	446
HMDB06766	Estriol-16-Glucuronide	C24H32O9	463.192	-H(+)	64	0.00517799	633
HMDB06769	19-Hydroxytestosterone	C19H28O3	303.199	-H(+)	47	-0.00255681	417
HMDB06770	5b-Dihydrotestosterone	C19H30O2	309.221	+F(-)	51	0.00176877	430
HMDB06779	Indole-5,6-quinone	C8H5NO2	146.024	-H(+)	100	0.000505227	106
HMDB06790	Galactosylglycerol	C9H18O8	253.091	-H(+)	100	0.00145637	351
HMDB06792	Epimelibiose	C12H22O11	341.109	-H(+)	100	7.92211e-05	497
HMDB06801	2-Oxo-3-hydroxy-4-phosphobutanoic acid	C4H7O8P	212.983	-H(+)	59	-0.00237731	289
HMDB06802	O-Phospho-4-hydroxy-L-threonine	C4H10NO7P	214.017	-H(+)	47	-0.00505453	295
HMDB06804	Propynoic acid	C3H2O2	89.0051	+F(-)	24	-0.00168927	23
HMDB06806	Propinol adenylate	C13H18N5O8P	402.089	-H(+)	39	-0.00700096	570
HMDB06824	Dihydroneopterin phosphate	C9H14N5O7P	354.061	+F(-)	78	0.000422854	513
HMDB06831	3-Dehydroxycarnitine	C7H15NO2	144.103	-H(+)	100	4.1502e-05	98
HMDB06838	3-Keto-4-methylzymosterol	C28H44O	395.329	-H(+)	41	0.00244943	561
HMDB06848	5-Dehydroepisterol	C28H44O	395.329	-H(+)	41	0.00244943	561
HMDB06852	5-Dehydroavenasterol	C29H46O	429.352	+F(-)	42	0.000376153	600
HMDB06853	3-Butyn-1-al	C4H4O	67.0184	-H(+)	100	0.000543016	6
HMDB06872	D-Tagatose 1,6-bisphosphate	C6H14O12P2	338.99	-H(+)	100	-0.00162007	494
HMDB06875	1-Pyrroline-2-carboxylic acid	C5H7NO2	112.041	-H(+)	100	-0.000189509	44
HMDB06878	S-Acetyldihydrolipoamide-E	C10H19NO2S2	248.08	-H(+)	70	-0.00192836	339
HMDB06892	7a-Hydroxy-5b-cholestan-3-one	C27H46O2	401.339	-H(+)	59	0.00311362	567
HMDB06893	3a,7a-Dihydroxy-5b-cholestane	C27H48O2	423.361	+F(-)	37	0.00185996	593
HMDB06898	Chenodeoxyglycocholic acid	C26H43NO5	448.306	-H(+)	83	0.00121153	623
HMDB06899	Alanylglycine	C5H10N2O3	145.062	-H(+)	100	-6.98422e-05	103
HMDB06900	(S)-2-Aceto-2-hydroxybutanoic acid	C6H10O4	145.051	-H(+)	100	-7.13635e-05	102
HMDB06928	Delta 8,14 -Sterol	C29H46O	429.352	+F(-)	42	0.000376153	600
HMDB06940	9(S)-HPODE	C18H32O4	311.222	-H(+)	100	0.000380913	434
HMDB06953	1-Phosphatidyl-D-myo-inositol	C11H19O13P	389.054	-H(+)	50	-0.00501475	557
HMDB06955	3-Hydroxy-2-methylpyridine-4,5-dicarboxylate	C8H7NO5	196.027	-H(+)	48	-0.00222716	252
HMDB06961	Hydroxyacetone	C3H6O2	73.0294	-H(+)	100	0.000136632	12
HMDB07003	CPA(16:0/0:0)	C19H37O6P	391.252	-H(+)	38	-0.0266352	558
HMDB07004	CPA(18:0/0:0)	C21H41O6P	419.258	-H(+)	100	-0.000937636	588
HMDB07005	CPA(18:1(11Z)/0:0)	C21H39O6P	417.238	-H(+)	41	0.00278719	586
HMDB07006	CPA(18:1(9Z)/0:0)	C21H39O6P	417.238	-H(+)	41	0.00278719	586
HMDB07008	DG(14:0/14:0/0:0)	C31H60O5	531.441	+F(-)	40	0.000982554	661
HMDB07010	DG(14:0/15:0/0:0)	C32H62O5	545.458	+F(-)	69	-0.000533911	664
HMDB07011	DG(14:0/16:0/0:0)	C33H64O5	559.472	+F(-)	36	0.00173176	666
HMDB07013	DG(14:0/18:0/0:0)	C35H68O5	587.505	+F(-)	40	5.56163e-05	673
HMDB07014	DG(14:0/18:1(11Z)/0:0)	C35H66O5	585.489	+F(-)	46	-0.000168656	672
HMDB07015	DG(14:0/18:1(9Z)/0:0)	C35H66O5	585.489	+F(-)	46	-0.000168656	672
HMDB07020	DG(14:0/20:0/0:0)	C37H72O5	615.536	+F(-)	40	-0.000122209	682
HMDB07021	DG(14:0/20:1(11Z)/0:0)	C37H70O5	613.521	+F(-)	44	-0.000297879	680
HMDB07022	DG(14:0/20:2(11Z,14Z)/0:0)	C37H68O5	611.504	+F(-)	40	0.000959044	679
HMDB07028	DG(14:0/22:0/0:0)	C39H76O5	643.567	+F(-)	40	0.000148195	693
HMDB07029	DG(14:0/22:1(13Z)/0:0)	C39H74O5	641.551	+F(-)	40	0.000225988	692
HMDB07030	DG(14:0/22:2(13Z,16Z)/0:0)	C39H72O5	639.535	+F(-)	40	0.000648829	691
HMDB07031	DG(14:0/22:4(7Z,10Z,13Z,16Z)/0:0)	C39H68O5	635.505	+F(-)	55	-0.000497437	689
HMDB07035	DG(14:0/24:0/0:0)	C41H80O5	671.595	+F(-)	26	0.00313577	704
HMDB07042	DG(14:1(9Z)/18:0/0:0)	C35H66O5	585.489	+F(-)	46	-0.000168656	672
HMDB07049	DG(14:1(9Z)/20:0/0:0)	C37H70O5	613.521	+F(-)	44	-0.000297879	680
HMDB07050	DG(14:1(9Z)/20:1(11Z)/0:0)	C37H68O5	611.504	+F(-)	40	0.000959044	679
HMDB07057	DG(14:1(9Z)/22:0/0:0)	C39H74O5	641.551	+F(-)	40	0.000225988	692
HMDB07058	DG(14:1(9Z)/22:1(13Z)/0:0)	C39H72O5	639.535	+F(-)	40	0.000648829	691
HMDB07059	DG(14:1(9Z)/22:2(13Z,16Z)/0:0)	C39H70O5	637.519	+F(-)	49	0.000776643	690
HMDB07066	DG(15:0/14:0/0:0)	C32H62O5	545.458	+F(-)	69	-0.000533911	664
HMDB07068	DG(15:0/15:0/0:0)	C33H64O5	559.472	+F(-)	36	0.00173176	666
HMDB07069	DG(15:0/16:0/0:0)	C34H66O5	573.487	+F(-)	34	0.00242128	670
HMDB07070	DG(15:0/16:1(9Z)/0:0)	C34H64O5	571.472	+F(-)	26	0.00151742	669
HMDB07071	DG(15:0/18:0/0:0)	C36H70O5	601.522	+F(-)	50	-0.00172578	677
HMDB07072	DG(15:0/18:1(11Z)/0:0)	C36H68O5	599.504	+F(-)	67	0.000385697	676
HMDB07073	DG(15:0/18:1(9Z)/0:0)	C36H68O5	599.504	+F(-)	67	0.000385697	676
HMDB07074	DG(15:0/18:2(9Z,12Z)/0:0)	C36H66O5	577.481	-H(+)	74	0.00249105	671
HMDB07078	DG(15:0/20:0/0:0)	C38H74O5	629.552	+F(-)	100	-0.000852369	688
HMDB07079	DG(15:0/20:1(11Z)/0:0)	C38H72O5	627.534	+F(-)	47	0.00179035	687
HMDB07095	DG(16:0/14:0/0:0)	C33H64O5	559.472	+F(-)	36	0.00173176	666
HMDB07097	DG(16:0/15:0/0:0)	C34H66O5	573.487	+F(-)	34	0.00242128	670
HMDB07098	DG(16:0/16:0/0:0)	C35H68O5	587.505	+F(-)	40	5.56163e-05	673
HMDB07099	DG(16:0/16:1(9Z)/0:0)	C35H66O5	585.489	+F(-)	46	-0.000168656	672
HMDB07100	DG(16:0/18:0/0:0)	C37H72O5	615.536	+F(-)	40	-0.000122209	682
HMDB07101	DG(16:0/18:1(11Z)/0:0)	C37H70O5	613.521	+F(-)	44	-0.000297879	680
HMDB07102	DG(16:0/18:1(9Z)/0:0)	C37H70O5	613.521	+F(-)	44	-0.000297879	680
HMDB07103	DG(16:0/18:2(9Z,12Z)/0:0)	C37H68O5	611.504	+F(-)	40	0.000959044	679
HMDB07107	DG(16:0/20:0/0:0)	C39H76O5	643.567	+F(-)	40	0.000148195	693
HMDB07108	DG(16:0/20:1(11Z)/0:0)	C39H74O5	641.551	+F(-)	40	0.000225988	692
HMDB07109	DG(16:0/20:2(11Z,14Z)/0:0)	C39H72O5	639.535	+F(-)	40	0.000648829	691
HMDB07110	DG(16:0/20:3(5Z,8Z,11Z)/0:0)	C39H70O5	637.519	+F(-)	49	0.000776643	690
HMDB07111	DG(16:0/20:3(8Z,11Z,14Z)/0:0)	C39H70O5	637.519	+F(-)	49	0.000776643	690
HMDB07112	DG(16:0/20:4(5Z,8Z,11Z,14Z)/0:0)	C39H68O5	635.505	+F(-)	55	-0.000497437	689
HMDB07113	DG(16:0/20:4(8Z,11Z,14Z,17Z)/0:0)	C39H68O5	635.505	+F(-)	55	-0.000497437	689
HMDB07115	DG(16:0/22:0/0:0)	C41H80O5	671.595	+F(-)	26	0.00313577	704
HMDB07118	DG(16:0/22:4(7Z,10Z,13Z,16Z)/0:0)	C41H72O5	663.536	+F(-)	40	4.78028e-05	700
HMDB07126	DG(16:1(9Z)/15:0/0:0)	C34H64O5	571.472	+F(-)	26	0.00151742	669
HMDB07127	DG(16:1(9Z)/16:0/0:0)	C35H66O5	585.489	+F(-)	46	-0.000168656	672
HMDB07129	DG(16:1(9Z)/18:0/0:0)	C37H70O5	613.521	+F(-)	44	-0.000297879	680
HMDB07130	DG(16:1(9Z)/18:1(11Z)/0:0)	C37H68O5	611.504	+F(-)	40	0.000959044	679
HMDB07131	DG(16:1(9Z)/18:1(9Z)/0:0)	C37H68O5	611.504	+F(-)	40	0.000959044	679
HMDB07136	DG(16:1(9Z)/20:0/0:0)	C39H74O5	641.551	+F(-)	40	0.000225988	692
HMDB07137	DG(16:1(9Z)/20:1(11Z)/0:0)	C39H72O5	639.535	+F(-)	40	0.000648829	691
HMDB07138	DG(16:1(9Z)/20:2(11Z,14Z)/0:0)	C39H70O5	637.519	+F(-)	49	0.000776643	690
HMDB07139	DG(16:1(9Z)/20:3(5Z,8Z,11Z)/0:0)	C39H68O5	635.505	+F(-)	55	-0.000497437	689
HMDB07140	DG(16:1(9Z)/20:3(8Z,11Z,14Z)/0:0)	C39H68O5	635.505	+F(-)	55	-0.000497437	689
HMDB07153	DG(18:0/14:0/0:0)	C35H68O5	587.505	+F(-)	40	5.56163e-05	673
HMDB07154	DG(18:0/14:1(9Z)/0:0)	C35H66O5	585.489	+F(-)	46	-0.000168656	672
HMDB07155	DG(18:0/15:0/0:0)	C36H70O5	601.522	+F(-)	50	-0.00172578	677
HMDB07156	DG(18:0/16:0/0:0)	C37H72O5	615.536	+F(-)	40	-0.000122209	682
HMDB07157	DG(18:0/16:1(9Z)/0:0)	C37H70O5	613.521	+F(-)	44	-0.000297879	680
HMDB07158	DG(18:0/18:0/0:0)	C39H76O5	643.567	+F(-)	40	0.000148195	693
HMDB07159	DG(18:0/18:1(11Z)/0:0)	C39H74O5	641.551	+F(-)	40	0.000225988	692
HMDB07160	DG(18:0/18:1(9Z)/0:0)	C39H74O5	641.551	+F(-)	40	0.000225988	692
HMDB07161	DG(18:0/18:2(9Z,12Z)/0:0)	C39H72O5	639.535	+F(-)	40	0.000648829	691
HMDB07162	DG(18:0/18:3(6Z,9Z,12Z)/0:0)	C39H70O5	637.519	+F(-)	49	0.000776643	690
HMDB07163	DG(18:0/18:3(9Z,12Z,15Z)/0:0)	C39H70O5	637.519	+F(-)	49	0.000776643	690
HMDB07164	DG(18:0/18:4(6Z,9Z,12Z,15Z)/0:0)	C39H68O5	635.505	+F(-)	55	-0.000497437	689
HMDB07165	DG(18:0/20:0/0:0)	C41H80O5	671.595	+F(-)	26	0.00313577	704
HMDB07170	DG(18:0/20:4(5Z,8Z,11Z,14Z)/0:0)	C41H72O5	663.536	+F(-)	40	4.78028e-05	700
HMDB07171	DG(18:0/20:4(8Z,11Z,14Z,17Z)/0:0)	C41H72O5	663.536	+F(-)	40	4.78028e-05	700
HMDB07177	DG(18:0/22:5(4Z,7Z,10Z,13Z,16Z)/0:0)	C43H74O5	689.554	+F(-)	55	-0.00290256	713
HMDB07178	DG(18:0/22:5(7Z,10Z,13Z,16Z,19Z)/0:0)	C43H74O5	689.554	+F(-)	55	-0.00290256	713
HMDB07180	DG(18:0/24:0/0:0)	C45H88O5	727.669	+F(-)	16	-0.00777822	733
HMDB07182	DG(18:1(11Z)/14:0/0:0)	C35H66O5	585.489	+F(-)	46	-0.000168656	672
HMDB07184	DG(18:1(11Z)/15:0/0:0)	C36H68O5	599.504	+F(-)	67	0.000385697	676
HMDB07185	DG(18:1(11Z)/16:0/0:0)	C37H70O5	613.521	+F(-)	44	-0.000297879	680
HMDB07186	DG(18:1(11Z)/16:1(9Z)/0:0)	C37H68O5	611.504	+F(-)	40	0.000959044	679
HMDB07187	DG(18:1(11Z)/18:0/0:0)	C39H74O5	641.551	+F(-)	40	0.000225988	692
HMDB07188	DG(18:1(11Z)/18:1(11Z)/0:0)	C39H72O5	639.535	+F(-)	40	0.000648829	691
HMDB07189	DG(18:1(11Z)/18:1(9Z)/0:0)	C39H72O5	639.535	+F(-)	40	0.000648829	691
HMDB07190	DG(18:1(11Z)/18:2(9Z,12Z)/0:0)	C39H70O5	637.519	+F(-)	49	0.000776643	690
HMDB07191	DG(18:1(11Z)/18:3(6Z,9Z,12Z)/0:0)	C39H68O5	635.505	+F(-)	55	-0.000497437	689
HMDB07192	DG(18:1(11Z)/18:3(9Z,12Z,15Z)/0:0)	C39H68O5	635.505	+F(-)	55	-0.000497437	689
HMDB07198	DG(18:1(11Z)/20:3(8Z,11Z,14Z)/0:0)	C41H72O5	663.536	+F(-)	40	4.78028e-05	700
HMDB07205	DG(18:1(11Z)/22:4(7Z,10Z,13Z,16Z)/0:0)	C43H74O5	689.554	+F(-)	55	-0.00290256	713
HMDB07211	DG(18:1(9Z)/14:0/0:0)	C35H66O5	585.489	+F(-)	46	-0.000168656	672
HMDB07213	DG(18:1(9Z)/15:0/0:0)	C36H68O5	599.504	+F(-)	67	0.000385697	676
HMDB07214	DG(18:1(9Z)/16:0/0:0)	C37H70O5	613.521	+F(-)	44	-0.000297879	680
HMDB07215	DG(18:1(9Z)/16:1(9Z)/0:0)	C37H68O5	611.504	+F(-)	40	0.000959044	679
HMDB07216	DG(18:1(9Z)/18:0/0:0)	C39H74O5	641.551	+F(-)	40	0.000225988	692
HMDB07217	DG(18:1(9Z)/18:1(11Z)/0:0)	C39H72O5	639.535	+F(-)	40	0.000648829	691
HMDB07218	DG(18:1(9Z)/18:1(9Z)/0:0)	C39H72O5	639.535	+F(-)	40	0.000648829	691
HMDB07219	DG(18:1(9Z)/18:2(9Z,12Z)/0:0)	C39H70O5	637.519	+F(-)	49	0.000776643	690
HMDB07220	DG(18:1(9Z)/18:3(6Z,9Z,12Z)/0:0)	C39H68O5	635.505	+F(-)	55	-0.000497437	689
HMDB07221	DG(18:1(9Z)/18:3(9Z,12Z,15Z)/0:0)	C39H68O5	635.505	+F(-)	55	-0.000497437	689
HMDB07226	DG(18:1(9Z)/20:3(5Z,8Z,11Z)/0:0)	C41H72O5	663.536	+F(-)	40	4.78028e-05	700
HMDB07227	DG(18:1(9Z)/20:3(8Z,11Z,14Z)/0:0)	C41H72O5	663.536	+F(-)	40	4.78028e-05	700
HMDB07234	DG(18:1(9Z)/22:4(7Z,10Z,13Z,16Z)/0:0)	C43H74O5	689.554	+F(-)	55	-0.00290256	713
HMDB07242	DG(18:2(9Z,12Z)/15:0/0:0)	C36H66O5	577.481	-H(+)	74	0.00249105	671
HMDB07243	DG(18:2(9Z,12Z)/16:0/0:0)	C37H68O5	611.504	+F(-)	40	0.000959044	679
HMDB07245	DG(18:2(9Z,12Z)/18:0/0:0)	C39H72O5	639.535	+F(-)	40	0.000648829	691
HMDB07246	DG(18:2(9Z,12Z)/18:1(11Z)/0:0)	C39H70O5	637.519	+F(-)	49	0.000776643	690
HMDB07247	DG(18:2(9Z,12Z)/18:1(9Z)/0:0)	C39H70O5	637.519	+F(-)	49	0.000776643	690
HMDB07248	DG(18:2(9Z,12Z)/18:2(9Z,12Z)/0:0)	C39H68O5	635.505	+F(-)	55	-0.000497437	689
HMDB07254	DG(18:2(9Z,12Z)/20:2(11Z,14Z)/0:0)	C41H72O5	663.536	+F(-)	40	4.78028e-05	700
HMDB07274	DG(18:3(6Z,9Z,12Z)/18:0/0:0)	C39H70O5	637.519	+F(-)	49	0.000776643	690
HMDB07275	DG(18:3(6Z,9Z,12Z)/18:1(11Z)/0:0)	C39H68O5	635.505	+F(-)	55	-0.000497437	689
HMDB07276	DG(18:3(6Z,9Z,12Z)/18:1(9Z)/0:0)	C39H68O5	635.505	+F(-)	55	-0.000497437	689
HMDB07282	DG(18:3(6Z,9Z,12Z)/20:1(11Z)/0:0)	C41H72O5	663.536	+F(-)	40	4.78028e-05	700
HMDB07291	DG(18:3(6Z,9Z,12Z)/22:2(13Z,16Z)/0:0)	C43H74O5	689.554	+F(-)	55	-0.00290256	713
HMDB07303	DG(18:3(9Z,12Z,15Z)/18:0/0:0)	C39H70O5	637.519	+F(-)	49	0.000776643	690
HMDB07304	DG(18:3(9Z,12Z,15Z)/18:1(11Z)/0:0)	C39H68O5	635.505	+F(-)	55	-0.000497437	689
HMDB07305	DG(18:3(9Z,12Z,15Z)/18:1(9Z)/0:0)	C39H68O5	635.505	+F(-)	55	-0.000497437	689
HMDB07311	DG(18:3(9Z,12Z,15Z)/20:1(11Z)/0:0)	C41H72O5	663.536	+F(-)	40	4.78028e-05	700
HMDB07320	DG(18:3(9Z,12Z,15Z)/22:2(13Z,16Z)/0:0)	C43H74O5	689.554	+F(-)	55	-0.00290256	713
HMDB07332	DG(18:4(6Z,9Z,12Z,15Z)/18:0/0:0)	C39H68O5	635.505	+F(-)	55	-0.000497437	689
HMDB07339	DG(18:4(6Z,9Z,12Z,15Z)/20:0/0:0)	C41H72O5	663.536	+F(-)	40	4.78028e-05	700
HMDB07348	DG(18:4(6Z,9Z,12Z,15Z)/22:1(13Z)/0:0)	C43H74O5	689.554	+F(-)	55	-0.00290256	713
HMDB07356	DG(20:0/14:0/0:0)	C37H72O5	615.536	+F(-)	40	-0.000122209	682
HMDB07357	DG(20:0/14:1(9Z)/0:0)	C37H70O5	613.521	+F(-)	44	-0.000297879	680
HMDB07358	DG(20:0/15:0/0:0)	C38H74O5	629.552	+F(-)	100	-0.000852369	688
HMDB07359	DG(20:0/16:0/0:0)	C39H76O5	643.567	+F(-)	40	0.000148195	693
HMDB07360	DG(20:0/16:1(9Z)/0:0)	C39H74O5	641.551	+F(-)	40	0.000225988	692
HMDB07361	DG(20:0/18:0/0:0)	C41H80O5	671.595	+F(-)	26	0.00313577	704
HMDB07367	DG(20:0/18:4(6Z,9Z,12Z,15Z)/0:0)	C41H72O5	663.536	+F(-)	40	4.78028e-05	700
HMDB07375	DG(20:0/20:5(5Z,8Z,11Z,14Z,17Z)/0:0)	C43H74O5	689.554	+F(-)	55	-0.00290256	713
HMDB07376	DG(20:0/22:0/0:0)	C45H88O5	727.669	+F(-)	16	-0.00777822	733
HMDB07383	DG(20:0/24:0/0:0)	C47H92O5	755.691	+F(-)	42	0.00136501	746
HMDB07384	DG(20:0/24:1(15Z)/0:0)	C47H90O5	753.674	+F(-)	22	0.00297403	744
HMDB07385	DG(20:1(11Z)/14:0/0:0)	C37H70O5	613.521	+F(-)	44	-0.000297879	680
HMDB07386	DG(20:1(11Z)/14:1(9Z)/0:0)	C37H68O5	611.504	+F(-)	40	0.000959044	679
HMDB07387	DG(20:1(11Z)/15:0/0:0)	C38H72O5	627.534	+F(-)	47	0.00179035	687
HMDB07388	DG(20:1(11Z)/16:0/0:0)	C39H74O5	641.551	+F(-)	40	0.000225988	692
HMDB07389	DG(20:1(11Z)/16:1(9Z)/0:0)	C39H72O5	639.535	+F(-)	40	0.000648829	691
HMDB07394	DG(20:1(11Z)/18:3(6Z,9Z,12Z)/0:0)	C41H72O5	663.536	+F(-)	40	4.78028e-05	700
HMDB07395	DG(20:1(11Z)/18:3(9Z,12Z,15Z)/0:0)	C41H72O5	663.536	+F(-)	40	4.78028e-05	700
HMDB07402	DG(20:1(11Z)/20:4(5Z,8Z,11Z,14Z)/0:0)	C43H74O5	689.554	+F(-)	55	-0.00290256	713
HMDB07403	DG(20:1(11Z)/20:4(8Z,11Z,14Z,17Z)/0:0)	C43H74O5	689.554	+F(-)	55	-0.00290256	713
HMDB07412	DG(20:1(11Z)/24:0/0:0)	C47H90O5	753.674	+F(-)	22	0.00297403	744
HMDB07414	DG(20:2(11Z,14Z)/14:0/0:0)	C37H68O5	611.504	+F(-)	40	0.000959044	679
HMDB07417	DG(20:2(11Z,14Z)/16:0/0:0)	C39H72O5	639.535	+F(-)	40	0.000648829	691
HMDB07418	DG(20:2(11Z,14Z)/16:1(9Z)/0:0)	C39H70O5	637.519	+F(-)	49	0.000776643	690
HMDB07422	DG(20:2(11Z,14Z)/18:2(9Z,12Z)/0:0)	C41H72O5	663.536	+F(-)	40	4.78028e-05	700
HMDB07429	DG(20:2(11Z,14Z)/20:3(5Z,8Z,11Z)/0:0)	C43H74O5	689.554	+F(-)	55	-0.00290256	713
HMDB07430	DG(20:2(11Z,14Z)/20:3(8Z,11Z,14Z)/0:0)	C43H74O5	689.554	+F(-)	55	-0.00290256	713
HMDB07446	DG(20:3(5Z,8Z,11Z)/16:0/0:0)	C39H70O5	637.519	+F(-)	49	0.000776643	690
HMDB07447	DG(20:3(5Z,8Z,11Z)/16:1(9Z)/0:0)	C39H68O5	635.505	+F(-)	55	-0.000497437	689
HMDB07449	DG(20:3(5Z,8Z,11Z)/18:1(11Z)/0:0)	C41H72O5	663.536	+F(-)	40	4.78028e-05	700
HMDB07450	DG(20:3(5Z,8Z,11Z)/18:1(9Z)/0:0)	C41H72O5	663.536	+F(-)	40	4.78028e-05	700
HMDB07457	DG(20:3(5Z,8Z,11Z)/20:2(11Z,14Z)/0:0)	C43H74O5	689.554	+F(-)	55	-0.00290256	713
HMDB07469	DG(20:3(5Z,8Z,11Z)/22:6(4Z,7Z,10Z,13Z,16Z,19Z)/0:0)	C45H70O5	709.526	+F(-)	17	-0.00626976	721
HMDB07475	DG(20:3(8Z,11Z,14Z)/16:0/0:0)	C39H70O5	637.519	+F(-)	49	0.000776643	690
HMDB07476	DG(20:3(8Z,11Z,14Z)/16:1(9Z)/0:0)	C39H68O5	635.505	+F(-)	55	-0.000497437	689
HMDB07478	DG(20:3(8Z,11Z,14Z)/18:1(11Z)/0:0)	C41H72O5	663.536	+F(-)	40	4.78028e-05	700
HMDB07479	DG(20:3(8Z,11Z,14Z)/18:1(9Z)/0:0)	C41H72O5	663.536	+F(-)	40	4.78028e-05	700
HMDB07486	DG(20:3(8Z,11Z,14Z)/20:2(11Z,14Z)/0:0)	C43H74O5	689.554	+F(-)	55	-0.00290256	713
HMDB07498	DG(20:3(8Z,11Z,14Z)/22:6(4Z,7Z,10Z,13Z,16Z,19Z)/0:0)	C45H70O5	709.526	+F(-)	17	-0.00626976	721
HMDB07504	DG(20:4(5Z,8Z,11Z,14Z)/16:0/0:0)	C39H68O5	635.505	+F(-)	55	-0.000497437	689
HMDB07506	DG(20:4(5Z,8Z,11Z,14Z)/18:0/0:0)	C41H72O5	663.536	+F(-)	40	4.78028e-05	700
HMDB07514	DG(20:4(5Z,8Z,11Z,14Z)/20:1(11Z)/0:0)	C43H74O5	689.554	+F(-)	55	-0.00290256	713
HMDB07525	DG(20:4(5Z,8Z,11Z,14Z)/22:5(4Z,7Z,10Z,13Z,16Z)/0:0)	C45H70O5	709.526	+F(-)	17	-0.00626976	721
HMDB07526	DG(20:4(5Z,8Z,11Z,14Z)/22:5(7Z,10Z,13Z,16Z,19Z)/0:0)	C45H70O5	709.526	+F(-)	17	-0.00626976	721
HMDB07533	DG(20:4(8Z,11Z,14Z,17Z)/16:0/0:0)	C39H68O5	635.505	+F(-)	55	-0.000497437	689
HMDB07535	DG(20:4(8Z,11Z,14Z,17Z)/18:0/0:0)	C41H72O5	663.536	+F(-)	40	4.78028e-05	700
HMDB07543	DG(20:4(8Z,11Z,14Z,17Z)/20:1(11Z)/0:0)	C43H74O5	689.554	+F(-)	55	-0.00290256	713
HMDB07554	DG(20:4(8Z,11Z,14Z,17Z)/22:5(4Z,7Z,10Z,13Z,16Z)/0:0)	C45H70O5	709.526	+F(-)	17	-0.00626976	721
HMDB07555	DG(20:4(8Z,11Z,14Z,17Z)/22:5(7Z,10Z,13Z,16Z,19Z)/0:0)	C45H70O5	709.526	+F(-)	17	-0.00626976	721
HMDB07571	DG(20:5(5Z,8Z,11Z,14Z,17Z)/20:0/0:0)	C43H74O5	689.554	+F(-)	55	-0.00290256	713
HMDB07582	DG(20:5(5Z,8Z,11Z,14Z,17Z)/22:4(7Z,10Z,13Z,16Z)/0:0)	C45H70O5	709.526	+F(-)	17	-0.00626976	721
HMDB07588	DG(22:0/14:0/0:0)	C39H76O5	643.567	+F(-)	40	0.000148195	693
HMDB07589	DG(22:0/14:1(9Z)/0:0)	C39H74O5	641.551	+F(-)	40	0.000225988	692
HMDB07591	DG(22:0/16:0/0:0)	C41H80O5	671.595	+F(-)	26	0.00313577	704
HMDB07600	DG(22:0/20:0/0:0)	C45H88O5	727.669	+F(-)	16	-0.00777822	733
HMDB07608	DG(22:0/22:0/0:0)	C47H92O5	755.691	+F(-)	42	0.00136501	746
HMDB07609	DG(22:0/22:1(13Z)/0:0)	C47H90O5	753.674	+F(-)	22	0.00297403	744
HMDB07615	DG(22:0/24:0/0:0)	C49H96O5	783.722	+F(-)	35	0.00154979	763
HMDB07616	DG(22:0/24:1(15Z)/0:0)	C49H94O5	781.705	+F(-)	20	0.00312593	760
HMDB07617	DG(22:1(13Z)/14:0/0:0)	C39H74O5	641.551	+F(-)	40	0.000225988	692
HMDB07618	DG(22:1(13Z)/14:1(9Z)/0:0)	C39H72O5	639.535	+F(-)	40	0.000648829	691
HMDB07628	DG(22:1(13Z)/18:4(6Z,9Z,12Z,15Z)/0:0)	C43H74O5	689.554	+F(-)	55	-0.00290256	713
HMDB07637	DG(22:1(13Z)/22:0/0:0)	C47H90O5	753.674	+F(-)	22	0.00297403	744
HMDB07644	DG(22:1(13Z)/24:0/0:0)	C49H94O5	781.705	+F(-)	20	0.00312593	760
HMDB07646	DG(22:2(13Z,16Z)/14:0/0:0)	C39H72O5	639.535	+F(-)	40	0.000648829	691
HMDB07647	DG(22:2(13Z,16Z)/14:1(9Z)/0:0)	C39H70O5	637.519	+F(-)	49	0.000776643	690
HMDB07655	DG(22:2(13Z,16Z)/18:3(6Z,9Z,12Z)/0:0)	C43H74O5	689.554	+F(-)	55	-0.00290256	713
HMDB07656	DG(22:2(13Z,16Z)/18:3(9Z,12Z,15Z)/0:0)	C43H74O5	689.554	+F(-)	55	-0.00290256	713
HMDB07675	DG(22:4(7Z,10Z,13Z,16Z)/14:0/0:0)	C39H68O5	635.505	+F(-)	55	-0.000497437	689
HMDB07678	DG(22:4(7Z,10Z,13Z,16Z)/16:0/0:0)	C41H72O5	663.536	+F(-)	40	4.78028e-05	700
HMDB07681	DG(22:4(7Z,10Z,13Z,16Z)/18:1(11Z)/0:0)	C43H74O5	689.554	+F(-)	55	-0.00290256	713
HMDB07682	DG(22:4(7Z,10Z,13Z,16Z)/18:1(9Z)/0:0)	C43H74O5	689.554	+F(-)	55	-0.00290256	713
HMDB07694	DG(22:4(7Z,10Z,13Z,16Z)/20:5(5Z,8Z,11Z,14Z,17Z)/0:0)	C45H70O5	709.526	+F(-)	17	-0.00626976	721
HMDB07709	DG(22:5(4Z,7Z,10Z,13Z,16Z)/18:0/0:0)	C43H74O5	689.554	+F(-)	55	-0.00290256	713
HMDB07721	DG(22:5(4Z,7Z,10Z,13Z,16Z)/20:4(5Z,8Z,11Z,14Z)/0:0)	C45H70O5	709.526	+F(-)	17	-0.00626976	721
HMDB07722	DG(22:5(4Z,7Z,10Z,13Z,16Z)/20:4(8Z,11Z,14Z,17Z)/0:0)	C45H70O5	709.526	+F(-)	17	-0.00626976	721
HMDB07738	DG(22:5(7Z,10Z,13Z,16Z,19Z)/18:0/0:0)	C43H74O5	689.554	+F(-)	55	-0.00290256	713
HMDB07750	DG(22:5(7Z,10Z,13Z,16Z,19Z)/20:4(5Z,8Z,11Z,14Z)/0:0)	C45H70O5	709.526	+F(-)	17	-0.00626976	721
HMDB07751	DG(22:5(7Z,10Z,13Z,16Z,19Z)/20:4(8Z,11Z,14Z,17Z)/0:0)	C45H70O5	709.526	+F(-)	17	-0.00626976	721
HMDB07777	DG(22:6(4Z,7Z,10Z,13Z,16Z,19Z)/20:3(5Z,8Z,11Z)/0:0)	C45H70O5	709.526	+F(-)	17	-0.00626976	721
HMDB07778	DG(22:6(4Z,7Z,10Z,13Z,16Z,19Z)/20:3(8Z,11Z,14Z)/0:0)	C45H70O5	709.526	+F(-)	17	-0.00626976	721
HMDB07791	DG(24:0/14:0/0:0)	C41H80O5	671.595	+F(-)	26	0.00313577	704
HMDB07796	DG(24:0/18:0/0:0)	C45H88O5	727.669	+F(-)	16	-0.00777822	733
HMDB07803	DG(24:0/20:0/0:0)	C47H92O5	755.691	+F(-)	42	0.00136501	746
HMDB07804	DG(24:0/20:1(11Z)/0:0)	C47H90O5	753.674	+F(-)	22	0.00297403	744
HMDB07811	DG(24:0/22:0/0:0)	C49H96O5	783.722	+F(-)	35	0.00154979	763
HMDB07812	DG(24:0/22:1(13Z)/0:0)	C49H94O5	781.705	+F(-)	20	0.00312593	760
HMDB07818	DG(24:0/24:0/0:0)	C51H100O5	811.753	+F(-)	33	0.00193482	787
HMDB07819	DG(24:0/24:1(15Z)/0:0)	C51H98O5	809.732	+F(-)	16	0.00697565	783
HMDB07832	DG(24:1(15Z)/20:0/0:0)	C47H90O5	753.674	+F(-)	22	0.00297403	744
HMDB07840	DG(24:1(15Z)/22:0/0:0)	C49H94O5	781.705	+F(-)	20	0.00312593	760
HMDB07847	DG(24:1(15Z)/24:0/0:0)	C51H98O5	809.732	+F(-)	16	0.00697565	783
HMDB07852	LPA(0:0/18:2(9Z,12Z))	C21H39O7P	433.234	-H(+)	100	0.00241669	605
HMDB07856	LPA(18:2(9Z,12Z)/0:0)	C21H39O7P	433.234	-H(+)	100	0.00241669	605
HMDB07868	PC(14:0/15:0)	C37H74NO8P	690.505	-H(+)	46	0.00292763	715
HMDB07869	PC(14:0/16:0)	C38H76NO8P	704.524	-H(+)	100	-0.000607711	720
HMDB07870	PC(14:0/16:1(9Z))	C38H74NO8P	702.509	-H(+)	100	-0.00096449	719
HMDB07874	PC(14:0/18:2(9Z,12Z))	C40H76NO8P	728.521	-H(+)	43	0.00232333	734
HMDB07877	PC(14:0/18:4(6Z,9Z,12Z,15Z))	C40H72NO8P	724.486	-H(+)	38	0.00643808	731
HMDB07880	PC(14:0/20:2(11Z,14Z))	C42H80NO8P	756.552	-H(+)	86	0.00292751	747
HMDB07881	PC(14:0/20:3(5Z,8Z,11Z))	C42H78NO8P	754.54	-H(+)	100	-0.000680428	745
HMDB07882	PC(14:0/20:3(8Z,11Z,14Z))	C42H78NO8P	754.54	-H(+)	100	-0.000680428	745
HMDB07888	PC(14:0/22:2(13Z,16Z))	C44H84NO8P	804.589	+F(-)	16	0.00273476	778
HMDB07889	PC(14:0/22:4(7Z,10Z,13Z,16Z))	C44H80NO8P	800.559	+F(-)	41	0.00116538	775
HMDB07893	PC(14:0/24:0)	C46H92NO8P	816.661	-H(+)	38	-0.0118072	794
HMDB07894	PC(14:0/24:1(15Z))	C46H90NO8P	814.635	-H(+)	100	-0.00145399	791
HMDB07894	PC(14:0/24:1(15Z))	C46H90NO8P	834.639	+F(-)	100	-0.000800383	805
HMDB07897	PC(14:0/P-18:1(11Z))	C40H78NO7P	714.548	-H(+)	45	-0.00332856	724
HMDB07898	PC(14:0/P-18:1(9Z))	C40H78NO7P	714.548	-H(+)	45	-0.00332856	724
HMDB07901	PC(14:1(9Z)/15:0)	C37H72NO8P	688.49	-H(+)	74	0.00231273	712
HMDB07902	PC(14:1(9Z)/16:0)	C38H74NO8P	702.509	-H(+)	100	-0.00096449	719
HMDB07905	PC(14:1(9Z)/18:1(11Z))	C40H76NO8P	728.521	-H(+)	43	0.00232333	734
HMDB07906	PC(14:1(9Z)/18:1(9Z))	C40H76NO8P	728.521	-H(+)	43	0.00232333	734
HMDB07908	PC(14:1(9Z)/18:3(6Z,9Z,12Z))	C40H72NO8P	724.486	-H(+)	38	0.00643808	731
HMDB07909	PC(14:1(9Z)/18:3(9Z,12Z,15Z))	C40H72NO8P	724.486	-H(+)	38	0.00643808	731
HMDB07912	PC(14:1(9Z)/20:1(11Z))	C42H80NO8P	756.552	-H(+)	86	0.00292751	747
HMDB07913	PC(14:1(9Z)/20:2(11Z,14Z))	C42H78NO8P	754.54	-H(+)	100	-0.000680428	745
HMDB07920	PC(14:1(9Z)/22:1(13Z))	C44H84NO8P	804.589	+F(-)	16	0.00273476	778
HMDB07921	PC(14:1(9Z)/22:2(13Z,16Z))	C44H82NO8P	802.574	+F(-)	26	0.00154601	776
HMDB07926	PC(14:1(9Z)/24:0)	C46H90NO8P	814.635	-H(+)	100	-0.00145399	791
HMDB07926	PC(14:1(9Z)/24:0)	C46H90NO8P	834.639	+F(-)	100	-0.000800383	805
HMDB07927	PC(14:1(9Z)/24:1(15Z))	C46H88NO8P	832.616	+F(-)	20	0.00707906	803
HMDB07928	PC(14:1(9Z)/P-16:0)	C38H74NO7P	686.513	-H(+)	100	-0.000197688	711
HMDB07929	PC(14:1(9Z)/P-18:0)	C40H78NO7P	714.548	-H(+)	45	-0.00332856	724
HMDB07930	PC(14:1(9Z)/P-18:1(11Z))	C40H76NO7P	712.527	-H(+)	53	0.00210162	722
HMDB07931	PC(14:1(9Z)/P-18:1(9Z))	C40H76NO7P	712.527	-H(+)	53	0.00210162	722
HMDB07932	PC(15:0/14:0)	C37H74NO8P	690.505	-H(+)	46	0.00292763	715
HMDB07933	PC(15:0/14:1(9Z))	C37H72NO8P	688.49	-H(+)	74	0.00231273	712
HMDB07934	PC(15:0/15:0)	C38H76NO8P	704.524	-H(+)	100	-0.000607711	720
HMDB07935	PC(15:0/16:0)	C39H78NO8P	718.535	-H(+)	37	0.00373576	727
HMDB07936	PC(15:0/16:1(9Z))	C39H76NO8P	716.521	-H(+)	44	0.00270972	725
HMDB07940	PC(15:0/18:2(9Z,12Z))	C41H78NO8P	742.538	-H(+)	73	0.00137253	739
HMDB07941	PC(15:0/18:3(6Z,9Z,12Z))	C41H76NO8P	740.522	-H(+)	48	0.00206887	738
HMDB07942	PC(15:0/18:3(9Z,12Z,15Z))	C41H76NO8P	740.522	-H(+)	48	0.00206887	738
HMDB07949	PC(15:0/20:4(5Z,8Z,11Z,14Z))	C43H78NO8P	766.537	-H(+)	49	0.00220151	755
HMDB07950	PC(15:0/20:4(8Z,11Z,14Z,17Z))	C43H78NO8P	766.537	-H(+)	49	0.00220151	755
HMDB07951	PC(15:0/20:5(5Z,8Z,11Z,14Z,17Z))	C43H76NO8P	764.521	-H(+)	64	0.00280125	753
HMDB07958	PC(15:0/22:6(4Z,7Z,10Z,13Z,16Z,19Z))	C45H78NO8P	790.536	-H(+)	42	0.00344525	768
HMDB07960	PC(15:0/24:1(15Z))	C47H92NO8P	828.651	-H(+)	100	-0.00255695	800
HMDB07965	PC(16:0/14:0)	C38H76NO8P	704.524	-H(+)	100	-0.000607711	720
HMDB07966	PC(16:0/14:1(9Z))	C38H74NO8P	702.509	-H(+)	100	-0.00096449	719
HMDB07967	PC(16:0/15:0)	C39H78NO8P	718.535	-H(+)	37	0.00373576	727
HMDB07973	PC(16:0/18:2(9Z,12Z))	C42H80NO8P	756.552	-H(+)	86	0.00292751	747
HMDB07974	PC(16:0/18:3(6Z,9Z,12Z))	C42H78NO8P	754.54	-H(+)	100	-0.000680428	745
HMDB07975	PC(16:0/18:3(9Z,12Z,15Z))	C42H78NO8P	754.54	-H(+)	100	-0.000680428	745
HMDB07979	PC(16:0/20:2(11Z,14Z))	C44H84NO8P	804.589	+F(-)	16	0.00273476	778
HMDB07980	PC(16:0/20:3(5Z,8Z,11Z))	C44H82NO8P	802.574	+F(-)	26	0.00154601	776
HMDB07981	PC(16:0/20:3(8Z,11Z,14Z))	C44H82NO8P	802.574	+F(-)	26	0.00154601	776
HMDB07982	PC(16:0/20:4(5Z,8Z,11Z,14Z))	C44H80NO8P	800.559	+F(-)	41	0.00116538	775
HMDB07983	PC(16:0/20:4(8Z,11Z,14Z,17Z))	C44H80NO8P	800.559	+F(-)	41	0.00116538	775
HMDB07985	PC(16:0/22:0)	C46H92NO8P	816.661	-H(+)	38	-0.0118072	794
HMDB07986	PC(16:0/22:1(13Z))	C46H90NO8P	814.635	-H(+)	100	-0.00145399	791
HMDB07986	PC(16:0/22:1(13Z))	C46H90NO8P	834.639	+F(-)	100	-0.000800383	805
HMDB07987	PC(16:0/22:2(13Z,16Z))	C46H88NO8P	832.616	+F(-)	20	0.00707906	803
HMDB07988	PC(16:0/22:4(7Z,10Z,13Z,16Z))	C46H84NO8P	808.598	-H(+)	39	-0.0116809	781
HMDB07992	PC(16:0/24:0)	C48H96NO8P	844.685	-H(+)	37	-0.00526581	808
HMDB07998	PC(16:1(9Z)/14:0)	C38H74NO8P	702.509	-H(+)	100	-0.00096449	719
HMDB08000	PC(16:1(9Z)/15:0)	C39H76NO8P	716.521	-H(+)	44	0.00270972	725
HMDB08002	PC(16:1(9Z)/16:1(9Z))	C40H76NO8P	728.521	-H(+)	43	0.00232333	734
HMDB08004	PC(16:1(9Z)/18:1(11Z))	C42H80NO8P	756.552	-H(+)	86	0.00292751	747
HMDB08005	PC(16:1(9Z)/18:1(9Z))	C42H80NO8P	756.552	-H(+)	86	0.00292751	747
HMDB08006	PC(16:1(9Z)/18:2(9Z,12Z))	C42H78NO8P	754.54	-H(+)	100	-0.000680428	745
HMDB08011	PC(16:1(9Z)/20:1(11Z))	C44H84NO8P	804.589	+F(-)	16	0.00273476	778
HMDB08012	PC(16:1(9Z)/20:2(11Z,14Z))	C44H82NO8P	802.574	+F(-)	26	0.00154601	776
HMDB08013	PC(16:1(9Z)/20:3(5Z,8Z,11Z))	C44H80NO8P	800.559	+F(-)	41	0.00116538	775
HMDB08014	PC(16:1(9Z)/20:3(8Z,11Z,14Z))	C44H80NO8P	800.559	+F(-)	41	0.00116538	775
HMDB08018	PC(16:1(9Z)/22:0)	C46H90NO8P	814.635	-H(+)	100	-0.00145399	791
HMDB08018	PC(16:1(9Z)/22:0)	C46H90NO8P	834.639	+F(-)	100	-0.000800383	805
HMDB08019	PC(16:1(9Z)/22:1(13Z))	C46H88NO8P	832.616	+F(-)	20	0.00707906	803
HMDB08027	PC(16:1(9Z)/P-16:0)	C40H78NO7P	714.548	-H(+)	45	-0.00332856	724
HMDB08029	PC(16:1(9Z)/P-18:1(11Z))	C42H80NO7P	760.562	+F(-)	33	0.00317248	751
HMDB08030	PC(16:1(9Z)/P-18:1(9Z))	C42H80NO7P	760.562	+F(-)	33	0.00317248	751
HMDB08039	PC(18:0/18:2(9Z,12Z))	C44H84NO8P	804.589	+F(-)	16	0.00273476	778
HMDB08040	PC(18:0/18:3(6Z,9Z,12Z))	C44H82NO8P	802.574	+F(-)	26	0.00154601	776
HMDB08041	PC(18:0/18:3(9Z,12Z,15Z))	C44H82NO8P	802.574	+F(-)	26	0.00154601	776
HMDB08042	PC(18:0/18:4(6Z,9Z,12Z,15Z))	C44H80NO8P	800.559	+F(-)	41	0.00116538	775
HMDB08043	PC(18:0/20:0)	C46H92NO8P	816.661	-H(+)	38	-0.0118072	794
HMDB08044	PC(18:0/20:1(11Z))	C46H90NO8P	814.635	-H(+)	100	-0.00145399	791
HMDB08044	PC(18:0/20:1(11Z))	C46H90NO8P	834.639	+F(-)	100	-0.000800383	805
HMDB08045	PC(18:0/20:2(11Z,14Z))	C46H88NO8P	832.616	+F(-)	20	0.00707906	803
HMDB08048	PC(18:0/20:4(5Z,8Z,11Z,14Z))	C46H84NO8P	808.598	-H(+)	39	-0.0116809	781
HMDB08049	PC(18:0/20:4(8Z,11Z,14Z,17Z))	C46H84NO8P	808.598	-H(+)	39	-0.0116809	781
HMDB08051	PC(18:0/22:0)	C48H96NO8P	844.685	-H(+)	37	-0.00526581	808
HMDB08058	PC(18:0/24:0)	C50H100NO8P	872.714	-H(+)	54	-0.00277193	821
HMDB08059	PC(18:0/24:1(15Z))	C50H98NO8P	870.701	-H(+)	37	-0.00498252	820
HMDB08065	PC(18:1(11Z)/14:1(9Z))	C40H76NO8P	728.521	-H(+)	43	0.00232333	734
HMDB08068	PC(18:1(11Z)/16:1(9Z))	C42H80NO8P	756.552	-H(+)	86	0.00292751	747
HMDB08070	PC(18:1(11Z)/18:1(11Z))	C44H84NO8P	804.589	+F(-)	16	0.00273476	778
HMDB08071	PC(18:1(11Z)/18:1(9Z))	C44H84NO8P	804.589	+F(-)	16	0.00273476	778
HMDB08072	PC(18:1(11Z)/18:2(9Z,12Z))	C44H82NO8P	802.574	+F(-)	26	0.00154601	776
HMDB08073	PC(18:1(11Z)/18:3(6Z,9Z,12Z))	C44H80NO8P	800.559	+F(-)	41	0.00116538	775
HMDB08074	PC(18:1(11Z)/18:3(9Z,12Z,15Z))	C44H80NO8P	800.559	+F(-)	41	0.00116538	775
HMDB08076	PC(18:1(11Z)/20:0)	C46H90NO8P	814.635	-H(+)	100	-0.00145399	791
HMDB08076	PC(18:1(11Z)/20:0)	C46H90NO8P	834.639	+F(-)	100	-0.000800383	805
HMDB08077	PC(18:1(11Z)/20:1(11Z))	C46H88NO8P	832.616	+F(-)	20	0.00707906	803
HMDB08079	PC(18:1(11Z)/20:3(5Z,8Z,11Z))	C46H84NO8P	808.598	-H(+)	39	-0.0116809	781
HMDB08080	PC(18:1(11Z)/20:3(8Z,11Z,14Z))	C46H84NO8P	808.598	-H(+)	39	-0.0116809	781
HMDB08091	PC(18:1(11Z)/24:0)	C50H98NO8P	870.701	-H(+)	37	-0.00498252	820
HMDB08098	PC(18:1(9Z)/14:1(9Z))	C40H76NO8P	728.521	-H(+)	43	0.00232333	734
HMDB08101	PC(18:1(9Z)/16:1(9Z))	C42H80NO8P	756.552	-H(+)	86	0.00292751	747
HMDB08103	PC(18:1(9Z)/18:1(11Z))	C44H84NO8P	804.589	+F(-)	16	0.00273476	778
HMDB08105	PC(18:1(9Z)/18:2(9Z,12Z))	C44H82NO8P	802.574	+F(-)	26	0.00154601	776
HMDB08106	PC(18:1(9Z)/18:3(6Z,9Z,12Z))	C44H80NO8P	800.559	+F(-)	41	0.00116538	775
HMDB08107	PC(18:1(9Z)/18:3(9Z,12Z,15Z))	C44H80NO8P	800.559	+F(-)	41	0.00116538	775
HMDB08109	PC(18:1(9Z)/20:0)	C46H90NO8P	814.635	-H(+)	100	-0.00145399	791
HMDB08109	PC(18:1(9Z)/20:0)	C46H90NO8P	834.639	+F(-)	100	-0.000800383	805
HMDB08110	PC(18:1(9Z)/20:1(11Z))	C46H88NO8P	832.616	+F(-)	20	0.00707906	803
HMDB08112	PC(18:1(9Z)/20:3(5Z,8Z,11Z))	C46H84NO8P	808.598	-H(+)	39	-0.0116809	781
HMDB08113	PC(18:1(9Z)/20:3(8Z,11Z,14Z))	C46H84NO8P	808.598	-H(+)	39	-0.0116809	781
HMDB08124	PC(18:1(9Z)/24:0)	C50H98NO8P	870.701	-H(+)	37	-0.00498252	820
HMDB08130	PC(18:2(9Z,12Z)/14:0)	C40H76NO8P	728.521	-H(+)	43	0.00232333	734
HMDB08132	PC(18:2(9Z,12Z)/15:0)	C41H78NO8P	742.538	-H(+)	73	0.00137253	739
HMDB08133	PC(18:2(9Z,12Z)/16:0)	C42H80NO8P	756.552	-H(+)	86	0.00292751	747
HMDB08134	PC(18:2(9Z,12Z)/16:1(9Z))	C42H78NO8P	754.54	-H(+)	100	-0.000680428	745
HMDB08135	PC(18:2(9Z,12Z)/18:0)	C44H84NO8P	804.589	+F(-)	16	0.00273476	778
HMDB08136	PC(18:2(9Z,12Z)/18:1(11Z))	C44H82NO8P	802.574	+F(-)	26	0.00154601	776
HMDB08137	PC(18:2(9Z,12Z)/18:1(9Z))	C44H82NO8P	802.574	+F(-)	26	0.00154601	776
HMDB08138	PC(18:2(9Z,12Z)/18:2(9Z,12Z))	C44H80NO8P	800.559	+F(-)	41	0.00116538	775
HMDB08143	PC(18:2(9Z,12Z)/20:0)	C46H88NO8P	832.616	+F(-)	20	0.00707906	803
HMDB08145	PC(18:2(9Z,12Z)/20:2(11Z,14Z))	C46H84NO8P	808.598	-H(+)	39	-0.0116809	781
HMDB08159	PC(18:2(9Z,12Z)/P-16:0)	C42H80NO7P	760.562	+F(-)	33	0.00317248	751
HMDB08161	PC(18:2(9Z,12Z)/P-18:1(11Z))	C44H82NO7P	786.579	+F(-)	43	0.00226824	766
HMDB08162	PC(18:2(9Z,12Z)/P-18:1(9Z))	C44H82NO7P	786.579	+F(-)	43	0.00226824	766
HMDB08164	PC(18:3(6Z,9Z,12Z)/14:1(9Z))	C40H72NO8P	724.486	-H(+)	38	0.00643808	731
HMDB08165	PC(18:3(6Z,9Z,12Z)/15:0)	C41H76NO8P	740.522	-H(+)	48	0.00206887	738
HMDB08166	PC(18:3(6Z,9Z,12Z)/16:0)	C42H78NO8P	754.54	-H(+)	100	-0.000680428	745
HMDB08168	PC(18:3(6Z,9Z,12Z)/18:0)	C44H82NO8P	802.574	+F(-)	26	0.00154601	776
HMDB08169	PC(18:3(6Z,9Z,12Z)/18:1(11Z))	C44H80NO8P	800.559	+F(-)	41	0.00116538	775
HMDB08170	PC(18:3(6Z,9Z,12Z)/18:1(9Z))	C44H80NO8P	800.559	+F(-)	41	0.00116538	775
HMDB08176	PC(18:3(6Z,9Z,12Z)/20:1(11Z))	C46H84NO8P	808.598	-H(+)	39	-0.0116809	781
HMDB08192	PC(18:3(6Z,9Z,12Z)/P-16:0)	C42H78NO7P	738.542	-H(+)	100	0.00196557	737
HMDB08193	PC(18:3(6Z,9Z,12Z)/P-18:0)	C44H82NO7P	786.579	+F(-)	43	0.00226824	766
HMDB08194	PC(18:3(6Z,9Z,12Z)/P-18:1(11Z))	C44H80NO7P	764.557	-H(+)	84	0.00247193	754
HMDB08195	PC(18:3(6Z,9Z,12Z)/P-18:1(9Z))	C44H80NO7P	764.557	-H(+)	84	0.00247193	754
HMDB08197	PC(18:3(9Z,12Z,15Z)/14:1(9Z))	C40H72NO8P	724.486	-H(+)	38	0.00643808	731
HMDB08198	PC(18:3(9Z,12Z,15Z)/15:0)	C41H76NO8P	740.522	-H(+)	48	0.00206887	738
HMDB08199	PC(18:3(9Z,12Z,15Z)/16:0)	C42H78NO8P	754.54	-H(+)	100	-0.000680428	745
HMDB08201	PC(18:3(9Z,12Z,15Z)/18:0)	C44H82NO8P	802.574	+F(-)	26	0.00154601	776
HMDB08202	PC(18:3(9Z,12Z,15Z)/18:1(11Z))	C44H80NO8P	800.559	+F(-)	41	0.00116538	775
HMDB08203	PC(18:3(9Z,12Z,15Z)/18:1(9Z))	C44H80NO8P	800.559	+F(-)	41	0.00116538	775
HMDB08209	PC(18:3(9Z,12Z,15Z)/20:1(11Z))	C46H84NO8P	808.598	-H(+)	39	-0.0116809	781
HMDB08225	PC(18:3(9Z,12Z,15Z)/P-16:0)	C42H78NO7P	738.542	-H(+)	100	0.00196557	737
HMDB08226	PC(18:3(9Z,12Z,15Z)/P-18:0)	C44H82NO7P	786.579	+F(-)	43	0.00226824	766
HMDB08227	PC(18:3(9Z,12Z,15Z)/P-18:1(11Z))	C44H80NO7P	764.557	-H(+)	84	0.00247193	754
HMDB08228	PC(18:3(9Z,12Z,15Z)/P-18:1(9Z))	C44H80NO7P	764.557	-H(+)	84	0.00247193	754
HMDB08229	PC(18:4(6Z,9Z,12Z,15Z)/14:0)	C40H72NO8P	724.486	-H(+)	38	0.00643808	731
HMDB08234	PC(18:4(6Z,9Z,12Z,15Z)/18:0)	C44H80NO8P	800.559	+F(-)	41	0.00116538	775
HMDB08241	PC(18:4(6Z,9Z,12Z,15Z)/20:0)	C46H84NO8P	808.598	-H(+)	39	-0.0116809	781
HMDB08258	PC(18:4(6Z,9Z,12Z,15Z)/P-16:0)	C42H76NO7P	736.527	-H(+)	59	0.00168819	736
HMDB08259	PC(18:4(6Z,9Z,12Z,15Z)/dm18:0)	C44H80NO7P	764.557	-H(+)	84	0.00247193	754
HMDB08260	PC(18:4(6Z,9Z,12Z,15Z)/P-18:1(11Z))	C44H78NO7P	782.551	+F(-)	30	-0.00134373	761
HMDB08261	PC(18:4(6Z,9Z,12Z,15Z)/P-18:1(9Z))	C44H78NO7P	782.551	+F(-)	30	-0.00134373	761
HMDB08267	PC(20:0/18:0)	C46H92NO8P	816.661	-H(+)	38	-0.0118072	794
HMDB08268	PC(20:0/18:1(11Z))	C46H90NO8P	814.635	-H(+)	100	-0.00145399	791
HMDB08268	PC(20:0/18:1(11Z))	C46H90NO8P	834.639	+F(-)	100	-0.000800383	805
HMDB08269	PC(20:0/18:1(9Z))	C46H90NO8P	814.635	-H(+)	100	-0.00145399	791
HMDB08269	PC(20:0/18:1(9Z))	C46H90NO8P	834.639	+F(-)	100	-0.000800383	805
HMDB08270	PC(20:0/18:2(9Z,12Z))	C46H88NO8P	832.616	+F(-)	20	0.00707906	803
HMDB08273	PC(20:0/18:4(6Z,9Z,12Z,15Z))	C46H84NO8P	808.598	-H(+)	39	-0.0116809	781
HMDB08274	PC(20:0/20:0)	C48H96NO8P	844.685	-H(+)	37	-0.00526581	808
HMDB08282	PC(20:0/22:0)	C50H100NO8P	872.714	-H(+)	54	-0.00277193	821
HMDB08283	PC(20:0/22:1(13Z))	C50H98NO8P	870.701	-H(+)	37	-0.00498252	820
HMDB08289	PC(20:0/24:0)	C52H104NO8P	900.747	-H(+)	56	-0.00435227	826
HMDB08290	PC(20:0/24:1(15Z))	C52H102NO8P	898.732	-H(+)	39	-0.00529402	825
HMDB08296	PC(20:1(11Z)/14:1(9Z))	C42H80NO8P	756.552	-H(+)	86	0.00292751	747
HMDB08299	PC(20:1(11Z)/16:1(9Z))	C44H84NO8P	804.589	+F(-)	16	0.00273476	778
HMDB08300	PC(20:1(11Z)/18:0)	C46H90NO8P	814.635	-H(+)	100	-0.00145399	791
HMDB08300	PC(20:1(11Z)/18:0)	C46H90NO8P	834.639	+F(-)	100	-0.000800383	805
HMDB08301	PC(20:1(11Z)/18:1(11Z))	C46H88NO8P	832.616	+F(-)	20	0.00707906	803
HMDB08302	PC(20:1(11Z)/18:1(9Z))	C46H88NO8P	832.616	+F(-)	20	0.00707906	803
HMDB08304	PC(20:1(11Z)/18:3(6Z,9Z,12Z))	C46H84NO8P	808.598	-H(+)	39	-0.0116809	781
HMDB08305	PC(20:1(11Z)/18:3(9Z,12Z,15Z))	C46H84NO8P	808.598	-H(+)	39	-0.0116809	781
HMDB08315	PC(20:1(11Z)/22:0)	C50H98NO8P	870.701	-H(+)	37	-0.00498252	820
HMDB08322	PC(20:1(11Z)/24:0)	C52H102NO8P	898.732	-H(+)	39	-0.00529402	825
HMDB08328	PC(20:2(11Z,14Z)/14:0)	C42H80NO8P	756.552	-H(+)	86	0.00292751	747
HMDB08329	PC(20:2(11Z,14Z)/14:1(9Z))	C42H78NO8P	754.54	-H(+)	100	-0.000680428	745
HMDB08331	PC(20:2(11Z,14Z)/16:0)	C44H84NO8P	804.589	+F(-)	16	0.00273476	778
HMDB08332	PC(20:2(11Z,14Z)/16:1(9Z))	C44H82NO8P	802.574	+F(-)	26	0.00154601	776
HMDB08333	PC(20:2(11Z,14Z)/18:0)	C46H88NO8P	832.616	+F(-)	20	0.00707906	803
HMDB08336	PC(20:2(11Z,14Z)/18:2(9Z,12Z))	C46H84NO8P	808.598	-H(+)	39	-0.0116809	781
HMDB08361	PC(20:3(5Z,8Z,11Z)/14:0)	C42H78NO8P	754.54	-H(+)	100	-0.000680428	745
HMDB08364	PC(20:3(5Z,8Z,11Z)/16:0)	C44H82NO8P	802.574	+F(-)	26	0.00154601	776
HMDB08365	PC(20:3(5Z,8Z,11Z)/16:1(9Z))	C44H80NO8P	800.559	+F(-)	41	0.00116538	775
HMDB08367	PC(20:3(5Z,8Z,11Z)/18:1(11Z))	C46H84NO8P	808.598	-H(+)	39	-0.0116809	781
HMDB08368	PC(20:3(5Z,8Z,11Z)/18:1(9Z))	C46H84NO8P	808.598	-H(+)	39	-0.0116809	781
HMDB08390	PC(20:3(5Z,8Z,11Z)/P-16:0)	C44H82NO7P	786.579	+F(-)	43	0.00226824	766
HMDB08392	PC(20:3(5Z,8Z,11Z)/P-18:1(11Z))	C46H84NO7P	812.596	+F(-)	71	0.000886966	788
HMDB08393	PC(20:3(5Z,8Z,11Z)/P-18:1(9Z))	C46H84NO7P	812.596	+F(-)	71	0.000886966	788
HMDB08394	PC(20:3(8Z,11Z,14Z)/14:0)	C42H78NO8P	754.54	-H(+)	100	-0.000680428	745
HMDB08397	PC(20:3(8Z,11Z,14Z)/16:0)	C44H82NO8P	802.574	+F(-)	26	0.00154601	776
HMDB08398	PC(20:3(8Z,11Z,14Z)/16:1(9Z))	C44H80NO8P	800.559	+F(-)	41	0.00116538	775
HMDB08400	PC(20:3(8Z,11Z,14Z)/18:1(11Z))	C46H84NO8P	808.598	-H(+)	39	-0.0116809	781
HMDB08401	PC(20:3(8Z,11Z,14Z)/18:1(9Z))	C46H84NO8P	808.598	-H(+)	39	-0.0116809	781
HMDB08422	PC(20:3(8Z,11Z,14Z)/P-16:0)	C44H82NO7P	786.579	+F(-)	43	0.00226824	766
HMDB08424	PC(20:3(8Z,11Z,14Z)/P-18:1(11Z))	C46H84NO7P	812.596	+F(-)	71	0.000886966	788
HMDB08425	PC(20:3(8Z,11Z,14Z)/P-18:1(9Z))	C46H84NO7P	812.596	+F(-)	71	0.000886966	788
HMDB08428	PC(20:4(5Z,8Z,11Z,14Z)/15:0)	C43H78NO8P	766.537	-H(+)	49	0.00220151	755
HMDB08429	PC(20:4(5Z,8Z,11Z,14Z)/16:0)	C44H80NO8P	800.559	+F(-)	41	0.00116538	775
HMDB08431	PC(20:4(5Z,8Z,11Z,14Z)/18:0)	C46H84NO8P	808.598	-H(+)	39	-0.0116809	781
HMDB08455	PC(20:4(5Z,8Z,11Z,14Z)/P-16:0)	C44H80NO7P	764.557	-H(+)	84	0.00247193	754
HMDB08456	PC(20:4(5Z,8Z,11Z,14Z)/P-18:0)	C46H84NO7P	812.596	+F(-)	71	0.000886966	788
HMDB08457	PC(20:4(5Z,8Z,11Z,14Z)/P-18:1(11Z))	C46H82NO7P	790.573	-H(+)	77	0.00214709	769
HMDB08458	PC(20:4(5Z,8Z,11Z,14Z)/P-18:1(9Z))	C46H82NO7P	790.573	-H(+)	77	0.00214709	769
HMDB08461	PC(20:4(8Z,11Z,14Z,17Z)/15:0)	C43H78NO8P	766.537	-H(+)	49	0.00220151	755
HMDB08462	PC(20:4(8Z,11Z,14Z,17Z)/16:0)	C44H80NO8P	800.559	+F(-)	41	0.00116538	775
HMDB08464	PC(20:4(8Z,11Z,14Z,17Z)/18:0)	C46H84NO8P	808.598	-H(+)	39	-0.0116809	781
HMDB08488	PC(20:4(8Z,11Z,14Z,17Z)/P-16:0)	C44H80NO7P	764.557	-H(+)	84	0.00247193	754
HMDB08489	PC(20:4(8Z,11Z,14Z,17Z)/P-18:0)	C46H84NO7P	812.596	+F(-)	71	0.000886966	788
HMDB08490	PC(20:4(8Z,11Z,14Z,17Z)/P-18:1(11Z))	C46H82NO7P	790.573	-H(+)	77	0.00214709	769
HMDB08491	PC(20:4(8Z,11Z,14Z,17Z)/P-18:1(9Z))	C46H82NO7P	790.573	-H(+)	77	0.00214709	769
HMDB08494	PC(20:5(5Z,8Z,11Z,14Z,17Z)/15:0)	C43H76NO8P	764.521	-H(+)	64	0.00280125	753
HMDB08521	PC(20:5(5Z,8Z,11Z,14Z,17Z)/P-16:0)	C44H78NO7P	782.551	+F(-)	30	-0.00134373	761
HMDB08522	PC(20:5(5Z,8Z,11Z,14Z,17Z)/P-18:0)	C46H82NO7P	790.573	-H(+)	77	0.00214709	769
HMDB08523	PC(20:5(5Z,8Z,11Z,14Z,17Z)/P-18:1(11Z))	C46H80NO7P	808.569	+F(-)	30	-0.00397592	780
HMDB08524	PC(20:5(5Z,8Z,11Z,14Z,17Z)/P-18:1(9Z))	C46H80NO7P	808.569	+F(-)	30	-0.00397592	780
HMDB08528	PC(22:0/16:0)	C46H92NO8P	816.661	-H(+)	38	-0.0118072	794
HMDB08529	PC(22:0/16:1(9Z))	C46H90NO8P	814.635	-H(+)	100	-0.00145399	791
HMDB08529	PC(22:0/16:1(9Z))	C46H90NO8P	834.639	+F(-)	100	-0.000800383	805
HMDB08530	PC(22:0/18:0)	C48H96NO8P	844.685	-H(+)	37	-0.00526581	808
HMDB08537	PC(22:0/20:0)	C50H100NO8P	872.714	-H(+)	54	-0.00277193	821
HMDB08538	PC(22:0/20:1(11Z))	C50H98NO8P	870.701	-H(+)	37	-0.00498252	820
HMDB08545	PC(22:0/22:0)	C52H104NO8P	900.747	-H(+)	56	-0.00435227	826
HMDB08546	PC(22:0/22:1(13Z))	C52H102NO8P	898.732	-H(+)	39	-0.00529402	825
HMDB08556	PC(22:0/P-18:1(11Z))	C48H94NO7P	826.672	-H(+)	61	-0.00289479	799
HMDB08557	PC(22:0/P-18:1(9Z))	C48H94NO7P	826.672	-H(+)	61	-0.00289479	799
HMDB08559	PC(22:1(13Z)/14:1(9Z))	C44H84NO8P	804.589	+F(-)	16	0.00273476	778
HMDB08561	PC(22:1(13Z)/16:0)	C46H90NO8P	814.635	-H(+)	100	-0.00145399	791
HMDB08561	PC(22:1(13Z)/16:0)	C46H90NO8P	834.639	+F(-)	100	-0.000800383	805
HMDB08562	PC(22:1(13Z)/16:1(9Z))	C46H88NO8P	832.616	+F(-)	20	0.00707906	803
HMDB08569	PC(22:1(13Z)/20:0)	C50H98NO8P	870.701	-H(+)	37	-0.00498252	820
HMDB08577	PC(22:1(13Z)/22:0)	C52H102NO8P	898.732	-H(+)	39	-0.00529402	825
HMDB08587	PC(22:1(13Z)/P-18:0)	C48H94NO7P	826.672	-H(+)	61	-0.00289479	799
HMDB08590	PC(22:2(13Z,16Z)/14:0)	C44H84NO8P	804.589	+F(-)	16	0.00273476	778
HMDB08591	PC(22:2(13Z,16Z)/14:1(9Z))	C44H82NO8P	802.574	+F(-)	26	0.00154601	776
HMDB08593	PC(22:2(13Z,16Z)/16:0)	C46H88NO8P	832.616	+F(-)	20	0.00707906	803
HMDB08621	PC(22:2(13Z,16Z)/P-18:1(11Z))	C48H90NO7P	822.65	-H(+)	40	-0.0115382	797
HMDB08622	PC(22:2(13Z,16Z)/P-18:1(9Z))	C48H90NO7P	822.65	-H(+)	40	-0.0115382	797
HMDB08623	PC(22:4(7Z,10Z,13Z,16Z)/14:0)	C44H80NO8P	800.559	+F(-)	41	0.00116538	775
HMDB08626	PC(22:4(7Z,10Z,13Z,16Z)/16:0)	C46H84NO8P	808.598	-H(+)	39	-0.0116809	781
HMDB08652	PC(22:4(7Z,10Z,13Z,16Z)/P-16:0)	C46H84NO7P	812.596	+F(-)	71	0.000886966	788
HMDB08685	PC(22:5(4Z,7Z,10Z,13Z,16Z)/P-16:0)	C46H82NO7P	790.573	-H(+)	77	0.00214709	769
HMDB08718	PC(22:5(7Z,10Z,13Z,16Z,19Z)/P-16:0)	C46H82NO7P	790.573	-H(+)	77	0.00214709	769
HMDB08724	PC(22:6(4Z,7Z,10Z,13Z,16Z,19Z)/15:0)	C45H78NO8P	790.536	-H(+)	42	0.00344525	768
HMDB08751	PC(22:6(4Z,7Z,10Z,13Z,16Z,19Z)/P-16:0)	C46H80NO7P	808.569	+F(-)	30	-0.00397592	780
HMDB08755	PC(24:0/14:0)	C46H92NO8P	816.661	-H(+)	38	-0.0118072	794
HMDB08756	PC(24:0/14:1(9Z))	C46H90NO8P	814.635	-H(+)	100	-0.00145399	791
HMDB08756	PC(24:0/14:1(9Z))	C46H90NO8P	834.639	+F(-)	100	-0.000800383	805
HMDB08758	PC(24:0/16:0)	C48H96NO8P	844.685	-H(+)	37	-0.00526581	808
HMDB08760	PC(24:0/18:0)	C50H100NO8P	872.714	-H(+)	54	-0.00277193	821
HMDB08761	PC(24:0/18:1(11Z))	C50H98NO8P	870.701	-H(+)	37	-0.00498252	820
HMDB08762	PC(24:0/18:1(9Z))	C50H98NO8P	870.701	-H(+)	37	-0.00498252	820
HMDB08767	PC(24:0/20:0)	C52H104NO8P	900.747	-H(+)	56	-0.00435227	826
HMDB08768	PC(24:0/20:1(11Z))	C52H102NO8P	898.732	-H(+)	39	-0.00529402	825
HMDB08782	PC(24:0/24:0)	C56H112NO8P	976.816	+F(-)	21	-0.00529139	828
HMDB08785	PC(24:0/P-18:0)	C50H100NO7P	856.718	-H(+)	100	-0.00153701	815
HMDB08786	PC(24:0/P-18:1(11Z))	C50H98NO7P	854.704	-H(+)	45	-0.0027306	814
HMDB08787	PC(24:0/P-18:1(9Z))	C50H98NO7P	854.704	-H(+)	45	-0.0027306	814
HMDB08788	PC(24:1(15Z)/14:0)	C46H90NO8P	814.635	-H(+)	100	-0.00145399	791
HMDB08788	PC(24:1(15Z)/14:0)	C46H90NO8P	834.639	+F(-)	100	-0.000800383	805
HMDB08789	PC(24:1(15Z)/14:1(9Z))	C46H88NO8P	832.616	+F(-)	20	0.00707906	803
HMDB08790	PC(24:1(15Z)/15:0)	C47H92NO8P	828.651	-H(+)	100	-0.00255695	800
HMDB08793	PC(24:1(15Z)/18:0)	C50H98NO8P	870.701	-H(+)	37	-0.00498252	820
HMDB08800	PC(24:1(15Z)/20:0)	C52H102NO8P	898.732	-H(+)	39	-0.00529402	825
HMDB08817	PC(24:1(15Z)/P-16:0)	C48H94NO7P	826.672	-H(+)	61	-0.00289479	799
HMDB08818	PC(24:1(15Z)/P-18:0)	C50H98NO7P	854.704	-H(+)	45	-0.0027306	814
HMDB08819	PC(24:1(15Z)/P-18:1(11Z))	C50H96NO7P	852.684	-H(+)	92	0.0014454	812
HMDB08820	PC(24:1(15Z)/P-18:1(9Z))	C50H96NO7P	852.684	-H(+)	92	0.0014454	812
HMDB08826	PE(14:0/18:0)	C37H74NO8P	690.505	-H(+)	46	0.00292763	715
HMDB08827	PE(14:0/18:1(11Z))	C37H72NO8P	688.49	-H(+)	74	0.00231273	712
HMDB08828	PE(14:0/18:1(9Z))	C37H72NO8P	688.49	-H(+)	74	0.00231273	712
HMDB08833	PE(14:0/20:0)	C39H78NO8P	718.535	-H(+)	37	0.00373576	727
HMDB08834	PE(14:0/20:1(11Z))	C39H76NO8P	716.521	-H(+)	44	0.00270972	725
HMDB08835	PE(14:0/20:2(11Z,14Z))	C39H74NO8P	714.506	-H(+)	52	0.0019167	723
HMDB08843	PE(14:0/22:2(13Z,16Z))	C41H78NO8P	742.538	-H(+)	73	0.00137253	739
HMDB08851	PE(14:0/P-18:0)	C37H74NO7P	674.512	-H(+)	100	0.000964779	707
HMDB08852	PE(14:0/P-18:1(11Z))	C37H72NO7P	672.496	-H(+)	67	0.00148168	705
HMDB08853	PE(14:0/P-18:1(9Z))	C37H72NO7P	672.496	-H(+)	67	0.00148168	705
HMDB08856	PE(14:1(9Z)/15:0)	C34H66NO8P	666.449	+F(-)	29	0.00163602	701
HMDB08859	PE(14:1(9Z)/18:0)	C37H72NO8P	688.49	-H(+)	74	0.00231273	712
HMDB08866	PE(14:1(9Z)/20:0)	C39H76NO8P	716.521	-H(+)	44	0.00270972	725
HMDB08867	PE(14:1(9Z)/20:1(11Z))	C39H74NO8P	714.506	-H(+)	52	0.0019167	723
HMDB08875	PE(14:1(9Z)/22:1(13Z))	C41H78NO8P	742.538	-H(+)	73	0.00137253	739
HMDB08876	PE(14:1(9Z)/22:2(13Z,16Z))	C41H76NO8P	740.522	-H(+)	48	0.00206887	738
HMDB08884	PE(14:1(9Z)/P-18:0)	C37H72NO7P	672.496	-H(+)	67	0.00148168	705
HMDB08885	PE(14:1(9Z)/P-18:1(11Z))	C37H70NO7P	670.479	-H(+)	52	0.00242098	702
HMDB08886	PE(14:1(9Z)/P-18:1(9Z))	C37H70NO7P	670.479	-H(+)	52	0.00242098	702
HMDB08888	PE(15:0/14:1(9Z))	C34H66NO8P	666.449	+F(-)	29	0.00163602	701
HMDB08892	PE(15:0/18:0)	C38H76NO8P	704.524	-H(+)	100	-0.000607711	720
HMDB08893	PE(15:0/18:1(11Z))	C38H74NO8P	702.509	-H(+)	100	-0.00096449	719
HMDB08894	PE(15:0/18:1(9Z))	C38H74NO8P	702.509	-H(+)	100	-0.00096449	719
HMDB08901	PE(15:0/20:2(11Z,14Z))	C40H76NO8P	728.521	-H(+)	43	0.00232333	734
HMDB08904	PE(15:0/20:4(5Z,8Z,11Z,14Z))	C40H72NO8P	724.486	-H(+)	38	0.00643808	731
HMDB08905	PE(15:0/20:4(8Z,11Z,14Z,17Z))	C40H72NO8P	724.486	-H(+)	38	0.00643808	731
HMDB08909	PE(15:0/22:2(13Z,16Z))	C42H80NO8P	756.552	-H(+)	86	0.00292751	747
HMDB08918	PE(15:0/P-18:1(11Z))	C38H74NO7P	686.513	-H(+)	100	-0.000197688	711
HMDB08919	PE(15:0/P-18:1(9Z))	C38H74NO7P	686.513	-H(+)	100	-0.000197688	711
HMDB08923	PE(16:0/16:0)	C37H74NO8P	690.505	-H(+)	46	0.00292763	715
HMDB08924	PE(16:0/16:1(9Z))	C37H72NO8P	688.49	-H(+)	74	0.00231273	712
HMDB08925	PE(16:0/18:0)	C39H78NO8P	718.535	-H(+)	37	0.00373576	727
HMDB08926	PE(16:0/18:1(11Z))	C39H76NO8P	716.521	-H(+)	44	0.00270972	725
HMDB08927	PE(16:0/18:1(9Z))	C39H76NO8P	716.521	-H(+)	44	0.00270972	725
HMDB08928	PE(16:0/18:2(9Z,12Z))	C39H74NO8P	714.506	-H(+)	52	0.0019167	723
HMDB08934	PE(16:0/20:2(11Z,14Z))	C41H78NO8P	742.538	-H(+)	73	0.00137253	739
HMDB08935	PE(16:0/20:3(5Z,8Z,11Z))	C41H76NO8P	740.522	-H(+)	48	0.00206887	738
HMDB08936	PE(16:0/20:3(8Z,11Z,14Z))	C41H76NO8P	740.522	-H(+)	48	0.00206887	738
HMDB08943	PE(16:0/22:4(7Z,10Z,13Z,16Z))	C43H78NO8P	766.537	-H(+)	49	0.00220151	755
HMDB08944	PE(16:0/22:5(4Z,7Z,10Z,13Z,16Z))	C43H76NO8P	764.521	-H(+)	64	0.00280125	753
HMDB08945	PE(16:0/22:5(7Z,10Z,13Z,16Z,19Z))	C43H76NO8P	764.521	-H(+)	64	0.00280125	753
HMDB08946	PE(16:0/22:6(4Z,7Z,10Z,13Z,16Z,19Z))	C43H74NO8P	762.505	-H(+)	72	0.00252784	752
HMDB08949	PE(16:0/P-16:0)	C37H74NO7P	674.512	-H(+)	100	0.000964779	707
HMDB08956	PE(16:1(9Z)/16:0)	C37H72NO8P	688.49	-H(+)	74	0.00231273	712
HMDB08958	PE(16:1(9Z)/18:0)	C39H76NO8P	716.521	-H(+)	44	0.00270972	725
HMDB08959	PE(16:1(9Z)/18:1(11Z))	C39H74NO8P	714.506	-H(+)	52	0.0019167	723
HMDB08960	PE(16:1(9Z)/18:1(9Z))	C39H74NO8P	714.506	-H(+)	52	0.0019167	723
HMDB08966	PE(16:1(9Z)/20:1(11Z))	C41H78NO8P	742.538	-H(+)	73	0.00137253	739
HMDB08967	PE(16:1(9Z)/20:2(11Z,14Z))	C41H76NO8P	740.522	-H(+)	48	0.00206887	738
HMDB08969	PE(16:1(9Z)/20:3(8Z,11Z,14Z))	C43H78NO8P	766.537	-H(+)	49	0.00220151	755
HMDB08976	PE(16:1(9Z)/22:4(7Z,10Z,13Z,16Z))	C43H76NO8P	764.521	-H(+)	64	0.00280125	753
HMDB08977	PE(16:1(9Z)/22:5(4Z,7Z,10Z,13Z,16Z))	C43H74NO8P	762.505	-H(+)	72	0.00252784	752
HMDB08978	PE(16:1(9Z)/22:5(7Z,10Z,13Z,16Z,19Z))	C43H74NO8P	762.505	-H(+)	72	0.00252784	752
HMDB08982	PE(16:1(9Z)/P-16:0)	C37H72NO7P	672.496	-H(+)	67	0.00148168	705
HMDB08984	PE(16:1(9Z)/P-18:1(11Z))	C39H74NO7P	698.511	-H(+)	62	0.0016218	717
HMDB08985	PE(16:1(9Z)/P-18:1(9Z))	C39H74NO7P	698.511	-H(+)	62	0.0016218	717
HMDB08986	PE(18:0/14:0)	C37H74NO8P	690.505	-H(+)	46	0.00292763	715
HMDB08987	PE(18:0/14:1(9Z))	C37H72NO8P	688.49	-H(+)	74	0.00231273	712
HMDB08988	PE(18:0/15:0)	C38H76NO8P	704.524	-H(+)	100	-0.000607711	720
HMDB08989	PE(18:0/16:0)	C39H78NO8P	718.535	-H(+)	37	0.00373576	727
HMDB08990	PE(18:0/16:1(9Z))	C39H76NO8P	716.521	-H(+)	44	0.00270972	725
HMDB08994	PE(18:0/18:2(9Z,12Z))	C41H78NO8P	742.538	-H(+)	73	0.00137253	739
HMDB08995	PE(18:0/18:3(6Z,9Z,12Z))	C41H76NO8P	740.522	-H(+)	48	0.00206887	738
HMDB08996	PE(18:0/18:3(9Z,12Z,15Z))	C41H76NO8P	740.522	-H(+)	48	0.00206887	738
HMDB09003	PE(18:0/20:4(5Z,8Z,11Z,14Z))	C43H78NO8P	766.537	-H(+)	49	0.00220151	755
HMDB09004	PE(18:0/20:4(8Z,11Z,14Z,17Z))	C43H78NO8P	766.537	-H(+)	49	0.00220151	755
HMDB09005	PE(18:0/20:5(5Z,8Z,11Z,14Z,17Z))	C43H76NO8P	764.521	-H(+)	64	0.00280125	753
HMDB09012	PE(18:0/22:6(4Z,7Z,10Z,13Z,16Z,19Z))	C45H78NO8P	790.536	-H(+)	42	0.00344525	768
HMDB09014	PE(18:0/24:1(15Z))	C47H92NO8P	828.651	-H(+)	100	-0.00255695	800
HMDB09019	PE(18:1(11Z)/14:0)	C37H72NO8P	688.49	-H(+)	74	0.00231273	712
HMDB09021	PE(18:1(11Z)/15:0)	C38H74NO8P	702.509	-H(+)	100	-0.00096449	719
HMDB09022	PE(18:1(11Z)/16:0)	C39H76NO8P	716.521	-H(+)	44	0.00270972	725
HMDB09023	PE(18:1(11Z)/16:1(9Z))	C39H74NO8P	714.506	-H(+)	52	0.0019167	723
HMDB09025	PE(18:1(11Z)/18:1(11Z))	C41H78NO8P	742.538	-H(+)	73	0.00137253	739
HMDB09026	PE(18:1(11Z)/18:1(9Z))	C41H78NO8P	742.538	-H(+)	73	0.00137253	739
HMDB09027	PE(18:1(11Z)/18:2(9Z,12Z))	C41H76NO8P	740.522	-H(+)	48	0.00206887	738
HMDB09034	PE(18:1(11Z)/20:3(5Z,8Z,11Z))	C43H78NO8P	766.537	-H(+)	49	0.00220151	755
HMDB09035	PE(18:1(11Z)/20:3(8Z,11Z,14Z))	C43H78NO8P	766.537	-H(+)	49	0.00220151	755
HMDB09036	PE(18:1(11Z)/20:4(5Z,8Z,11Z,14Z))	C43H76NO8P	764.521	-H(+)	64	0.00280125	753
HMDB09037	PE(18:1(11Z)/20:4(8Z,11Z,14Z,17Z))	C43H76NO8P	764.521	-H(+)	64	0.00280125	753
HMDB09038	PE(18:1(11Z)/20:5(5Z,8Z,11Z,14Z,17Z))	C43H74NO8P	762.505	-H(+)	72	0.00252784	752
HMDB09043	PE(18:1(11Z)/22:5(4Z,7Z,10Z,13Z,16Z))	C45H78NO8P	790.536	-H(+)	42	0.00344525	768
HMDB09044	PE(18:1(11Z)/22:5(7Z,10Z,13Z,16Z,19Z))	C45H78NO8P	790.536	-H(+)	42	0.00344525	768
HMDB09046	PE(18:1(11Z)/24:0)	C47H92NO8P	828.651	-H(+)	100	-0.00255695	800
HMDB09050	PE(18:1(11Z)/P-18:1(11Z))	C41H78NO7P	726.542	-H(+)	39	0.00257188	732
HMDB09051	PE(18:1(11Z)/P-18:1(9Z))	C41H78NO7P	726.542	-H(+)	39	0.00257188	732
HMDB09052	PE(18:1(9Z)/14:0)	C37H72NO8P	688.49	-H(+)	74	0.00231273	712
HMDB09054	PE(18:1(9Z)/15:0)	C38H74NO8P	702.509	-H(+)	100	-0.00096449	719
HMDB09055	PE(18:1(9Z)/16:0)	C39H76NO8P	716.521	-H(+)	44	0.00270972	725
HMDB09056	PE(18:1(9Z)/16:1(9Z))	C39H74NO8P	714.506	-H(+)	52	0.0019167	723
HMDB09058	PE(18:1(9Z)/18:1(11Z))	C41H78NO8P	742.538	-H(+)	73	0.00137253	739
HMDB09059	PE(18:1(9Z)/18:1(9Z))	C41H78NO8P	742.538	-H(+)	73	0.00137253	739
HMDB09060	PE(18:1(9Z)/18:2(9Z,12Z))	C41H76NO8P	740.522	-H(+)	48	0.00206887	738
HMDB09067	PE(18:1(9Z)/20:3(5Z,8Z,11Z))	C43H78NO8P	766.537	-H(+)	49	0.00220151	755
HMDB09068	PE(18:1(9Z)/20:3(8Z,11Z,14Z))	C43H78NO8P	766.537	-H(+)	49	0.00220151	755
HMDB09069	PE(18:1(9Z)/20:4(5Z,8Z,11Z,14Z))	C43H76NO8P	764.521	-H(+)	64	0.00280125	753
HMDB09070	PE(18:1(9Z)/20:4(8Z,11Z,14Z,17Z))	C43H76NO8P	764.521	-H(+)	64	0.00280125	753
HMDB09071	PE(18:1(9Z)/20:5(5Z,8Z,11Z,14Z,17Z))	C43H74NO8P	762.505	-H(+)	72	0.00252784	752
HMDB09076	PE(18:1(9Z)/22:5(4Z,7Z,10Z,13Z,16Z))	C45H78NO8P	790.536	-H(+)	42	0.00344525	768
HMDB09077	PE(18:1(9Z)/22:5(7Z,10Z,13Z,16Z,19Z))	C45H78NO8P	790.536	-H(+)	42	0.00344525	768
HMDB09079	PE(18:1(9Z)/24:0)	C47H92NO8P	828.651	-H(+)	100	-0.00255695	800
HMDB09083	PE(18:1(9Z)/P-18:1(11Z))	C41H78NO7P	726.542	-H(+)	39	0.00257188	732
HMDB09084	PE(18:1(9Z)/P-18:1(9Z))	C41H78NO7P	726.542	-H(+)	39	0.00257188	732
HMDB09088	PE(18:2(9Z,12Z)/16:0)	C39H74NO8P	714.506	-H(+)	52	0.0019167	723
HMDB09090	PE(18:2(9Z,12Z)/18:0)	C41H78NO8P	742.538	-H(+)	73	0.00137253	739
HMDB09091	PE(18:2(9Z,12Z)/18:1(11Z))	C41H76NO8P	740.522	-H(+)	48	0.00206887	738
HMDB09092	PE(18:2(9Z,12Z)/18:1(9Z))	C41H76NO8P	740.522	-H(+)	48	0.00206887	738
HMDB09099	PE(18:2(9Z,12Z)/20:2(11Z,14Z))	C43H78NO8P	766.537	-H(+)	49	0.00220151	755
HMDB09100	PE(18:2(9Z,12Z)/20:3(5Z,8Z,11Z))	C43H76NO8P	764.521	-H(+)	64	0.00280125	753
HMDB09101	PE(18:2(9Z,12Z)/20:3(8Z,11Z,14Z))	C43H76NO8P	764.521	-H(+)	64	0.00280125	753
HMDB09102	PE(18:2(9Z,12Z)/20:4(5Z,8Z,11Z,14Z))	C43H74NO8P	762.505	-H(+)	72	0.00252784	752
HMDB09103	PE(18:2(9Z,12Z)/20:4(8Z,11Z,14Z,17Z))	C43H74NO8P	762.505	-H(+)	72	0.00252784	752
HMDB09108	PE(18:2(9Z,12Z)/22:4(7Z,10Z,13Z,16Z))	C45H78NO8P	790.536	-H(+)	42	0.00344525	768
HMDB09114	PE(18:2(9Z,12Z)/P-16:0)	C39H74NO7P	698.511	-H(+)	62	0.0016218	717
HMDB09115	PE(18:2(9Z,12Z)/P-18:0)	C41H78NO7P	726.542	-H(+)	39	0.00257188	732
HMDB09123	PE(18:3(6Z,9Z,12Z)/18:0)	C41H76NO8P	740.522	-H(+)	48	0.00206887	738
HMDB09131	PE(18:3(6Z,9Z,12Z)/20:1(11Z))	C43H78NO8P	766.537	-H(+)	49	0.00220151	755
HMDB09132	PE(18:3(6Z,9Z,12Z)/20:2(11Z,14Z))	C43H76NO8P	764.521	-H(+)	64	0.00280125	753
HMDB09133	PE(18:3(6Z,9Z,12Z)/20:3(5Z,8Z,11Z))	C43H74NO8P	762.505	-H(+)	72	0.00252784	752
HMDB09134	PE(18:3(6Z,9Z,12Z)/20:3(8Z,11Z,14Z))	C43H74NO8P	762.505	-H(+)	72	0.00252784	752
HMDB09156	PE(18:3(9Z,12Z,15Z)/18:0)	C41H76NO8P	740.522	-H(+)	48	0.00206887	738
HMDB09164	PE(18:3(9Z,12Z,15Z)/20:1(11Z))	C43H78NO8P	766.537	-H(+)	49	0.00220151	755
HMDB09165	PE(18:3(9Z,12Z,15Z)/20:2(11Z,14Z))	C43H76NO8P	764.521	-H(+)	64	0.00280125	753
HMDB09166	PE(18:3(9Z,12Z,15Z)/20:3(5Z,8Z,11Z))	C43H74NO8P	762.505	-H(+)	72	0.00252784	752
HMDB09167	PE(18:3(9Z,12Z,15Z)/20:3(8Z,11Z,14Z))	C43H74NO8P	762.505	-H(+)	72	0.00252784	752
HMDB09196	PE(18:4(6Z,9Z,12Z,15Z)/20:0)	C43H78NO8P	766.537	-H(+)	49	0.00220151	755
HMDB09197	PE(18:4(6Z,9Z,12Z,15Z)/20:1(11Z))	C43H76NO8P	764.521	-H(+)	64	0.00280125	753
HMDB09198	PE(18:4(6Z,9Z,12Z,15Z)/20:2(11Z,14Z))	C43H74NO8P	762.505	-H(+)	72	0.00252784	752
HMDB09206	PE(18:4(6Z,9Z,12Z,15Z)/22:2(13Z,16Z))	C45H78NO8P	790.536	-H(+)	42	0.00344525	768
HMDB09215	PE(18:4(6Z,9Z,12Z,15Z)/P-18:1(11Z))	C41H72NO7P	720.496	-H(+)	100	0.00175539	729
HMDB09216	PE(18:4(6Z,9Z,12Z,15Z)/P-18:1(9Z))	C41H72NO7P	720.496	-H(+)	100	0.00175539	729
HMDB09217	PE(20:0/14:0)	C39H78NO8P	718.535	-H(+)	37	0.00373576	727
HMDB09218	PE(20:0/14:1(9Z))	C39H76NO8P	716.521	-H(+)	44	0.00270972	725
HMDB09228	PE(20:0/18:4(6Z,9Z,12Z,15Z))	C43H78NO8P	766.537	-H(+)	49	0.00220151	755
HMDB09238	PE(20:0/22:1(13Z))	C47H92NO8P	828.651	-H(+)	100	-0.00255695	800
HMDB09248	PE(20:0/P-18:1(11Z))	C43H84NO7P	756.586	-H(+)	35	0.00542981	748
HMDB09249	PE(20:0/P-18:1(9Z))	C43H84NO7P	756.586	-H(+)	35	0.00542981	748
HMDB09250	PE(20:1(11Z)/14:0)	C39H76NO8P	716.521	-H(+)	44	0.00270972	725
HMDB09251	PE(20:1(11Z)/14:1(9Z))	C39H74NO8P	714.506	-H(+)	52	0.0019167	723
HMDB09254	PE(20:1(11Z)/16:1(9Z))	C41H78NO8P	742.538	-H(+)	73	0.00137253	739
HMDB09259	PE(20:1(11Z)/18:3(6Z,9Z,12Z))	C43H78NO8P	766.537	-H(+)	49	0.00220151	755
HMDB09260	PE(20:1(11Z)/18:3(9Z,12Z,15Z))	C43H78NO8P	766.537	-H(+)	49	0.00220151	755
HMDB09261	PE(20:1(11Z)/18:4(6Z,9Z,12Z,15Z))	C43H76NO8P	764.521	-H(+)	64	0.00280125	753
HMDB09269	PE(20:1(11Z)/20:5(5Z,8Z,11Z,14Z,17Z))	C45H78NO8P	790.536	-H(+)	42	0.00344525	768
HMDB09270	PE(20:1(11Z)/22:0)	C47H92NO8P	828.651	-H(+)	100	-0.00255695	800
HMDB09280	PE(20:1(11Z)/P-18:0)	C43H84NO7P	756.586	-H(+)	35	0.00542981	748
HMDB09283	PE(20:2(11Z,14Z)/14:0)	C39H74NO8P	714.506	-H(+)	52	0.0019167	723
HMDB09285	PE(20:2(11Z,14Z)/15:0)	C40H76NO8P	728.521	-H(+)	43	0.00232333	734
HMDB09286	PE(20:2(11Z,14Z)/16:0)	C41H78NO8P	742.538	-H(+)	73	0.00137253	739
HMDB09287	PE(20:2(11Z,14Z)/16:1(9Z))	C41H76NO8P	740.522	-H(+)	48	0.00206887	738
HMDB09291	PE(20:2(11Z,14Z)/18:2(9Z,12Z))	C43H78NO8P	766.537	-H(+)	49	0.00220151	755
HMDB09292	PE(20:2(11Z,14Z)/18:3(6Z,9Z,12Z))	C43H76NO8P	764.521	-H(+)	64	0.00280125	753
HMDB09293	PE(20:2(11Z,14Z)/18:3(9Z,12Z,15Z))	C43H76NO8P	764.521	-H(+)	64	0.00280125	753
HMDB09294	PE(20:2(11Z,14Z)/18:4(6Z,9Z,12Z,15Z))	C43H74NO8P	762.505	-H(+)	72	0.00252784	752
HMDB09300	PE(20:2(11Z,14Z)/20:4(5Z,8Z,11Z,14Z))	C45H78NO8P	790.536	-H(+)	42	0.00344525	768
HMDB09301	PE(20:2(11Z,14Z)/20:4(8Z,11Z,14Z,17Z))	C45H78NO8P	790.536	-H(+)	42	0.00344525	768
HMDB09312	PE(20:2(11Z,14Z)/P-16:0)	C41H78NO7P	726.542	-H(+)	39	0.00257188	732
HMDB09314	PE(20:2(11Z,14Z)/P-18:1(11Z))	C43H80NO7P	752.557	-H(+)	35	0.00313728	743
HMDB09315	PE(20:2(11Z,14Z)/P-18:1(9Z))	C43H80NO7P	752.557	-H(+)	35	0.00313728	743
HMDB09319	PE(20:3(5Z,8Z,11Z)/16:0)	C41H76NO8P	740.522	-H(+)	48	0.00206887	738
HMDB09322	PE(20:3(5Z,8Z,11Z)/18:1(11Z))	C43H78NO8P	766.537	-H(+)	49	0.00220151	755
HMDB09323	PE(20:3(5Z,8Z,11Z)/18:1(9Z))	C43H78NO8P	766.537	-H(+)	49	0.00220151	755
HMDB09324	PE(20:3(5Z,8Z,11Z)/18:2(9Z,12Z))	C43H76NO8P	764.521	-H(+)	64	0.00280125	753
HMDB09325	PE(20:3(5Z,8Z,11Z)/18:3(6Z,9Z,12Z))	C43H74NO8P	762.505	-H(+)	72	0.00252784	752
HMDB09326	PE(20:3(5Z,8Z,11Z)/18:3(9Z,12Z,15Z))	C43H74NO8P	762.505	-H(+)	72	0.00252784	752
HMDB09331	PE(20:3(5Z,8Z,11Z)/20:3(5Z,8Z,11Z))	C45H78NO8P	790.536	-H(+)	42	0.00344525	768
HMDB09332	PE(20:3(5Z,8Z,11Z)/20:3(8Z,11Z,14Z))	C45H78NO8P	790.536	-H(+)	42	0.00344525	768
HMDB09346	PE(20:3(5Z,8Z,11Z)/P-18:0)	C43H80NO7P	752.557	-H(+)	35	0.00313728	743
HMDB09347	PE(20:3(5Z,8Z,11Z)/P-18:1(11Z))	C43H78NO7P	750.543	-H(+)	56	0.00178136	742
HMDB09348	PE(20:3(5Z,8Z,11Z)/P-18:1(9Z))	C43H78NO7P	750.543	-H(+)	56	0.00178136	742
HMDB09352	PE(20:3(8Z,11Z,14Z)/16:0)	C41H76NO8P	740.522	-H(+)	48	0.00206887	738
HMDB09355	PE(20:3(8Z,11Z,14Z)/18:1(11Z))	C43H78NO8P	766.537	-H(+)	49	0.00220151	755
HMDB09356	PE(20:3(8Z,11Z,14Z)/18:1(9Z))	C43H78NO8P	766.537	-H(+)	49	0.00220151	755
HMDB09357	PE(20:3(8Z,11Z,14Z)/18:2(9Z,12Z))	C43H76NO8P	764.521	-H(+)	64	0.00280125	753
HMDB09358	PE(20:3(8Z,11Z,14Z)/18:3(6Z,9Z,12Z))	C43H74NO8P	762.505	-H(+)	72	0.00252784	752
HMDB09359	PE(20:3(8Z,11Z,14Z)/18:3(9Z,12Z,15Z))	C43H74NO8P	762.505	-H(+)	72	0.00252784	752
HMDB09364	PE(20:3(8Z,11Z,14Z)/20:3(5Z,8Z,11Z))	C45H78NO8P	790.536	-H(+)	42	0.00344525	768
HMDB09365	PE(20:3(8Z,11Z,14Z)/20:3(8Z,11Z,14Z))	C45H78NO8P	790.536	-H(+)	42	0.00344525	768
HMDB09379	PE(20:3(8Z,11Z,14Z)/P-18:0)	C43H80NO7P	752.557	-H(+)	35	0.00313728	743
HMDB09380	PE(20:3(8Z,11Z,14Z)/P-18:1(11Z))	C43H78NO7P	750.543	-H(+)	56	0.00178136	742
HMDB09381	PE(20:3(8Z,11Z,14Z)/P-18:1(9Z))	C43H78NO7P	750.543	-H(+)	56	0.00178136	742
HMDB09384	PE(20:4(5Z,8Z,11Z,14Z)/15:0)	C40H72NO8P	724.486	-H(+)	38	0.00643808	731
HMDB09387	PE(20:4(5Z,8Z,11Z,14Z)/18:0)	C43H78NO8P	766.537	-H(+)	49	0.00220151	755
HMDB09388	PE(20:4(5Z,8Z,11Z,14Z)/18:1(11Z))	C43H76NO8P	764.521	-H(+)	64	0.00280125	753
HMDB09389	PE(20:4(5Z,8Z,11Z,14Z)/18:1(9Z))	C43H76NO8P	764.521	-H(+)	64	0.00280125	753
HMDB09390	PE(20:4(5Z,8Z,11Z,14Z)/18:2(9Z,12Z))	C43H74NO8P	762.505	-H(+)	72	0.00252784	752
HMDB09396	PE(20:4(5Z,8Z,11Z,14Z)/20:2(11Z,14Z))	C45H78NO8P	790.536	-H(+)	42	0.00344525	768
HMDB09412	PE(20:4(5Z,8Z,11Z,14Z)/P-18:0)	C43H78NO7P	750.543	-H(+)	56	0.00178136	742
HMDB09417	PE(20:4(8Z,11Z,14Z,17Z)/15:0)	C40H72NO8P	724.486	-H(+)	38	0.00643808	731
HMDB09420	PE(20:4(8Z,11Z,14Z,17Z)/18:0)	C43H78NO8P	766.537	-H(+)	49	0.00220151	755
HMDB09421	PE(20:4(8Z,11Z,14Z,17Z)/18:1(11Z))	C43H76NO8P	764.521	-H(+)	64	0.00280125	753
HMDB09422	PE(20:4(8Z,11Z,14Z,17Z)/18:1(9Z))	C43H76NO8P	764.521	-H(+)	64	0.00280125	753
HMDB09423	PE(20:4(8Z,11Z,14Z,17Z)/18:2(9Z,12Z))	C43H74NO8P	762.505	-H(+)	72	0.00252784	752
HMDB09429	PE(20:4(8Z,11Z,14Z,17Z)/20:2(11Z,14Z))	C45H78NO8P	790.536	-H(+)	42	0.00344525	768
HMDB09445	PE(20:4(8Z,11Z,14Z,17Z)/P-18:0)	C43H78NO7P	750.543	-H(+)	56	0.00178136	742
HMDB09453	PE(20:5(5Z,8Z,11Z,14Z,17Z)/18:0)	C43H76NO8P	764.521	-H(+)	64	0.00280125	753
HMDB09454	PE(20:5(5Z,8Z,11Z,14Z,17Z)/18:1(11Z))	C43H74NO8P	762.505	-H(+)	72	0.00252784	752
HMDB09455	PE(20:5(5Z,8Z,11Z,14Z,17Z)/18:1(9Z))	C43H74NO8P	762.505	-H(+)	72	0.00252784	752
HMDB09461	PE(20:5(5Z,8Z,11Z,14Z,17Z)/20:1(11Z))	C45H78NO8P	790.536	-H(+)	42	0.00344525	768
HMDB09477	PE(20:5(5Z,8Z,11Z,14Z,17Z)/P-16:0)	C41H72NO7P	720.496	-H(+)	100	0.00175539	729
HMDB09479	PE(20:5(5Z,8Z,11Z,14Z,17Z)/P-18:1(11Z))	C43H74NO7P	746.511	-H(+)	50	0.00219297	741
HMDB09480	PE(20:5(5Z,8Z,11Z,14Z,17Z)/P-18:1(9Z))	C43H74NO7P	746.511	-H(+)	50	0.00219297	741
HMDB09494	PE(22:0/20:1(11Z))	C47H92NO8P	828.651	-H(+)	100	-0.00255695	800
HMDB09509	PE(22:0/24:1(15Z))	C51H100NO8P	884.715	-H(+)	78	-0.00407014	823
HMDB09515	PE(22:1(13Z)/14:1(9Z))	C41H78NO8P	742.538	-H(+)	73	0.00137253	739
HMDB09526	PE(22:1(13Z)/20:0)	C47H92NO8P	828.651	-H(+)	100	-0.00255695	800
HMDB09541	PE(22:1(13Z)/24:0)	C51H100NO8P	884.715	-H(+)	78	-0.00407014	823
HMDB09543	PE(22:1(13Z)/P-16:0)	C43H84NO7P	756.586	-H(+)	35	0.00542981	748
HMDB09547	PE(22:2(13Z,16Z)/14:0)	C41H78NO8P	742.538	-H(+)	73	0.00137253	739
HMDB09548	PE(22:2(13Z,16Z)/14:1(9Z))	C41H76NO8P	740.522	-H(+)	48	0.00206887	738
HMDB09549	PE(22:2(13Z,16Z)/15:0)	C42H80NO8P	756.552	-H(+)	86	0.00292751	747
HMDB09558	PE(22:2(13Z,16Z)/18:4(6Z,9Z,12Z,15Z))	C45H78NO8P	790.536	-H(+)	42	0.00344525	768
HMDB09583	PE(22:4(7Z,10Z,13Z,16Z)/16:0)	C43H78NO8P	766.537	-H(+)	49	0.00220151	755
HMDB09584	PE(22:4(7Z,10Z,13Z,16Z)/16:1(9Z))	C43H76NO8P	764.521	-H(+)	64	0.00280125	753
HMDB09588	PE(22:4(7Z,10Z,13Z,16Z)/18:2(9Z,12Z))	C45H78NO8P	790.536	-H(+)	42	0.00344525	768
HMDB09605	PE(22:4(7Z,10Z,13Z,16Z)/22:6(4Z,7Z,10Z,13Z,16Z,19Z))	C49H78NO8P	858.543	+F(-)	76	0.00159326	817
HMDB09609	PE(22:4(7Z,10Z,13Z,16Z)/P-16:0)	C43H78NO7P	750.543	-H(+)	56	0.00178136	742
HMDB09610	PE(22:4(7Z,10Z,13Z,16Z)/P-18:0)	C45H82NO7P	798.58	+F(-)	40	0.00043243	773
HMDB09611	PE(22:4(7Z,10Z,13Z,16Z)/P-18:1(11Z))	C45H80NO7P	776.559	-H(+)	87	0.00116052	759
HMDB09612	PE(22:4(7Z,10Z,13Z,16Z)/P-18:1(9Z))	C45H80NO7P	776.559	-H(+)	87	0.00116052	759
HMDB09616	PE(22:5(4Z,7Z,10Z,13Z,16Z)/16:0)	C43H76NO8P	764.521	-H(+)	64	0.00280125	753
HMDB09617	PE(22:5(4Z,7Z,10Z,13Z,16Z)/16:1(9Z))	C43H74NO8P	762.505	-H(+)	72	0.00252784	752
HMDB09619	PE(22:5(4Z,7Z,10Z,13Z,16Z)/18:1(11Z))	C45H78NO8P	790.536	-H(+)	42	0.00344525	768
HMDB09620	PE(22:5(4Z,7Z,10Z,13Z,16Z)/18:1(9Z))	C45H78NO8P	790.536	-H(+)	42	0.00344525	768
HMDB09637	PE(22:5(4Z,7Z,10Z,13Z,16Z)/22:5(4Z,7Z,10Z,13Z,16Z))	C49H78NO8P	858.543	+F(-)	76	0.00159326	817
HMDB09638	PE(22:5(4Z,7Z,10Z,13Z,16Z)/22:5(7Z,10Z,13Z,16Z,19Z))	C49H78NO8P	858.543	+F(-)	76	0.00159326	817
HMDB09643	PE(22:5(4Z,7Z,10Z,13Z,16Z)/dm18:0)	C45H80NO7P	776.559	-H(+)	87	0.00116052	759
HMDB09649	PE(22:5(7Z,10Z,13Z,16Z,19Z)/16:0)	C43H76NO8P	764.521	-H(+)	64	0.00280125	753
HMDB09650	PE(22:5(7Z,10Z,13Z,16Z,19Z)/16:1(9Z))	C43H74NO8P	762.505	-H(+)	72	0.00252784	752
HMDB09652	PE(22:5(7Z,10Z,13Z,16Z,19Z)/18:1(11Z))	C45H78NO8P	790.536	-H(+)	42	0.00344525	768
HMDB09653	PE(22:5(7Z,10Z,13Z,16Z,19Z)/18:1(9Z))	C45H78NO8P	790.536	-H(+)	42	0.00344525	768
HMDB09670	PE(22:5(7Z,10Z,13Z,16Z,19Z)/22:5(4Z,7Z,10Z,13Z,16Z))	C49H78NO8P	858.543	+F(-)	76	0.00159326	817
HMDB09671	PE(22:5(7Z,10Z,13Z,16Z,19Z)/22:5(7Z,10Z,13Z,16Z,19Z))	C49H78NO8P	858.543	+F(-)	76	0.00159326	817
HMDB09676	PE(22:5(7Z,10Z,13Z,16Z,19Z)/P-18:0)	C45H80NO7P	776.559	-H(+)	87	0.00116052	759
HMDB09682	PE(22:6(4Z,7Z,10Z,13Z,16Z,19Z)/16:0)	C43H74NO8P	762.505	-H(+)	72	0.00252784	752
HMDB09684	PE(22:6(4Z,7Z,10Z,13Z,16Z,19Z)/18:0)	C45H78NO8P	790.536	-H(+)	42	0.00344525	768
HMDB09702	PE(22:6(4Z,7Z,10Z,13Z,16Z,19Z)/22:4(7Z,10Z,13Z,16Z))	C49H78NO8P	858.543	+F(-)	76	0.00159326	817
HMDB09708	PE(22:6(4Z,7Z,10Z,13Z,16Z,19Z)/P-16:0)	C43H74NO7P	746.511	-H(+)	50	0.00219297	741
HMDB09710	PE(22:6(4Z,7Z,10Z,13Z,16Z,19Z)/P-18:1(11Z))	C45H76NO7P	772.525	-H(+)	45	0.00365821	757
HMDB09711	PE(22:6(4Z,7Z,10Z,13Z,16Z,19Z)/P-18:1(9Z))	C45H76NO7P	772.525	-H(+)	45	0.00365821	757
HMDB09718	PE(24:0/18:1(11Z))	C47H92NO8P	828.651	-H(+)	100	-0.00255695	800
HMDB09719	PE(24:0/18:1(9Z))	C47H92NO8P	828.651	-H(+)	100	-0.00255695	800
HMDB09733	PE(24:0/22:1(13Z))	C51H100NO8P	884.715	-H(+)	78	-0.00407014	823
HMDB09742	PE(24:0/P-18:0)	C47H94NO7P	814.68	-H(+)	38	-0.0102329	792
HMDB09743	PE(24:0/P-18:1(11Z))	C47H92NO7P	812.663	-H(+)	42	-0.00962257	789
HMDB09744	PE(24:0/P-18:1(9Z))	C47H92NO7P	812.663	-H(+)	42	-0.00962257	789
HMDB09750	PE(24:1(15Z)/18:0)	C47H92NO8P	828.651	-H(+)	100	-0.00255695	800
HMDB09765	PE(24:1(15Z)/22:0)	C51H100NO8P	884.715	-H(+)	78	-0.00407014	823
HMDB09775	PE(24:1(15Z)/P-18:0)	C47H92NO7P	812.663	-H(+)	42	-0.00962257	789
HMDB09776	PE(24:1(15Z)/P-18:1(11Z))	C47H90NO7P	810.625	-H(+)	34	0.013324	785
HMDB09777	PE(24:1(15Z)/P-18:1(9Z))	C47H90NO7P	810.625	-H(+)	34	0.013324	785
HMDB09784	PI(16:0/18:2(9Z,12Z))	C43H79O13P	833.516	-H(+)	99	0.00225063	804
HMDB09787	PI(16:0/20:3(5Z,8Z,11Z))	C45H81O13P	859.535	-H(+)	100	-0.000901901	818
HMDB09788	PI(16:0/20:3(8Z,11Z,14Z))	C45H81O13P	859.535	-H(+)	100	-0.000901901	818
HMDB09793	PI(16:0/22:4(10Z,13Z,16Z,19Z))	C47H83O13P	885.548	-H(+)	82	0.00188629	824
HMDB09794	PI(16:0/22:4(7Z,10Z,13Z,16Z))	C47H83O13P	885.548	-H(+)	82	0.00188629	824
HMDB09800	PI(16:1(9Z)/18:1(11Z))	C43H79O13P	833.516	-H(+)	99	0.00225063	804
HMDB09801	PI(16:1(9Z)/18:1(9Z))	C43H79O13P	833.516	-H(+)	99	0.00225063	804
HMDB09803	PI(16:2(9Z,12Z)/18:0)	C43H79O13P	833.516	-H(+)	99	0.00225063	804
HMDB09807	PI(18:0/16:2(9Z,12Z))	C43H79O13P	833.516	-H(+)	99	0.00225063	804
HMDB09810	PI(18:0/18:3(6Z,9Z,12Z))	C45H81O13P	859.535	-H(+)	100	-0.000901901	818
HMDB09811	PI(18:0/18:3(9Z,12Z,15Z))	C45H81O13P	859.535	-H(+)	100	-0.000901901	818
HMDB09815	PI(18:0/20:4(5Z,8Z,11Z,14Z))	C47H83O13P	885.548	-H(+)	82	0.00188629	824
HMDB09816	PI(18:0/20:4(8Z,11Z,14Z,17Z))	C47H83O13P	885.548	-H(+)	82	0.00188629	824
HMDB09823	PI(18:1(11Z)/16:1(9Z))	C43H79O13P	833.516	-H(+)	99	0.00225063	804
HMDB09826	PI(18:1(11Z)/18:2(9Z,12Z))	C45H81O13P	859.535	-H(+)	100	-0.000901901	818
HMDB09830	PI(18:1(11Z)/20:3(5Z,8Z,11Z))	C47H83O13P	885.548	-H(+)	82	0.00188629	824
HMDB09831	PI(18:1(11Z)/20:3(8Z,11Z,14Z))	C47H83O13P	885.548	-H(+)	82	0.00188629	824
HMDB09835	PI(18:1(9Z)/16:1(9Z))	C43H79O13P	833.516	-H(+)	99	0.00225063	804
HMDB09838	PI(18:1(9Z)/18:2(9Z,12Z))	C45H81O13P	859.535	-H(+)	100	-0.000901901	818
HMDB09842	PI(18:1(9Z)/20:3(5Z,8Z,11Z))	C47H83O13P	885.548	-H(+)	82	0.00188629	824
HMDB09843	PI(18:1(9Z)/20:3(8Z,11Z,14Z))	C47H83O13P	885.548	-H(+)	82	0.00188629	824
HMDB09846	PI(18:2(9Z,12Z)/16:0)	C43H79O13P	833.516	-H(+)	99	0.00225063	804
HMDB09848	PI(18:2(9Z,12Z)/18:1(11Z))	C45H81O13P	859.535	-H(+)	100	-0.000901901	818
HMDB09849	PI(18:2(9Z,12Z)/18:1(9Z))	C45H81O13P	859.535	-H(+)	100	-0.000901901	818
HMDB09853	PI(18:2(9Z,12Z)/20:2(11Z,14Z))	C47H83O13P	885.548	-H(+)	82	0.00188629	824
HMDB09858	PI(18:3(6Z,9Z,12Z)/18:0)	C45H81O13P	859.535	-H(+)	100	-0.000901901	818
HMDB09862	PI(18:3(9Z,12Z,15Z)/18:0)	C45H81O13P	859.535	-H(+)	100	-0.000901901	818
HMDB09877	PI(20:2(11Z,14Z)/18:2(9Z,12Z))	C47H83O13P	885.548	-H(+)	82	0.00188629	824
HMDB09879	PI(20:3(5Z,8Z,11Z)/16:0)	C45H81O13P	859.535	-H(+)	100	-0.000901901	818
HMDB09881	PI(20:3(5Z,8Z,11Z)/18:1(11Z))	C47H83O13P	885.548	-H(+)	82	0.00188629	824
HMDB09882	PI(20:3(5Z,8Z,11Z)/18:1(9Z))	C47H83O13P	885.548	-H(+)	82	0.00188629	824
HMDB09886	PI(20:3(8Z,11Z,14Z)/16:0)	C45H81O13P	859.535	-H(+)	100	-0.000901901	818
HMDB09888	PI(20:3(8Z,11Z,14Z)/18:1(11Z))	C47H83O13P	885.548	-H(+)	82	0.00188629	824
HMDB09889	PI(20:3(8Z,11Z,14Z)/18:1(9Z))	C47H83O13P	885.548	-H(+)	82	0.00188629	824
HMDB09894	PI(20:4(5Z,8Z,11Z,14Z)/18:0)	C47H83O13P	885.548	-H(+)	82	0.00188629	824
HMDB09900	PI(20:4(8Z,11Z,14Z,17Z)/18:0)	C47H83O13P	885.548	-H(+)	82	0.00188629	824
HMDB09912	PI(22:4(10Z,13Z,16Z,19Z)/16:0)	C47H83O13P	885.548	-H(+)	82	0.00188629	824
HMDB09914	PI(22:4(7Z,10Z,13Z,16Z)/16:0)	C47H83O13P	885.548	-H(+)	82	0.00188629	824
HMDB10163	PS(18:0/18:1(9Z))	C42H80NO10P	788.54	-H(+)	34	0.00437491	767
HMDB10165	PS(18:0/20:4(8Z,11Z,14Z,17Z))	C44H78NO10P	810.528	-H(+)	100	0.00154317	784
HMDB10167	PS(18:0/22:6(4Z,7Z,10Z,13Z,16Z,19Z))	C46H78NO10P	854.532	+F(-)	52	0.00205263	813
HMDB10200	A-12(13)-EpODE	C18H30O3	293.212	-H(+)	100	0.000651162	399
HMDB10201	12,13-DiHODE	C18H32O4	311.222	-H(+)	100	0.000380913	434
HMDB10202	12-HEPE	C20H30O3	317.215	-H(+)	44	-0.00257703	445
HMDB10203	13-HOTE	C18H30O3	293.212	-H(+)	100	0.000651162	399
HMDB10204	14,15-DiHETE	C20H32O4	335.223	-H(+)	100	-0.000379858	489
HMDB10205	14,15-EpETE	C20H30O3	317.215	-H(+)	44	-0.00257703	445
HMDB10206	15(16)-EpODE	C18H30O3	293.212	-H(+)	100	0.000651162	399
HMDB10207	L-Rhamnulose	C6H12O5	163.061	-H(+)	100	2.37355e-06	162
HMDB10208	15,16-DiHODE	C18H32O4	311.222	-H(+)	100	0.000380913	434
HMDB10209	15-HEPE	C20H30O3	317.215	-H(+)	44	-0.00257703	445
HMDB10210	15-KETE	C20H30O3	317.215	-H(+)	44	-0.00257703	445
HMDB10211	17,18-DiHETE	C20H32O4	335.223	-H(+)	100	-0.000379858	489
HMDB10212	17,18-EpETE	C20H30O3	317.215	-H(+)	44	-0.00257703	445
HMDB10214	19,20-DiHDPA	C22H34O4	381.246	+F(-)	20	-0.00200951	551
HMDB10216	5,15-DiHETE	C20H32O4	335.223	-H(+)	100	-0.000379858	489
HMDB10217	5-KETE	C20H30O3	317.215	-H(+)	44	-0.00257703	445
HMDB10219	8,15-DiHETE	C20H32O4	335.223	-H(+)	100	-0.000379858	489
HMDB10220	9(10)-EpODE	C18H30O3	293.212	-H(+)	100	0.000651162	399
HMDB10221	9,10-DiHODE	C18H32O4	311.222	-H(+)	100	0.000380913	434
HMDB10222	9-HETE	C20H32O3	319.228	-H(+)	100	-0.000532717	451
HMDB10223	9-HODE	C18H32O3	295.228	-H(+)	100	0.000253607	402
HMDB10224	9-HOTE	C18H30O3	293.212	-H(+)	100	0.000651162	399
HMDB10323	Phenethylamine glucuronide	C14H19NO6	296.109	-H(+)	41	0.00517433	404
HMDB10328	Tyramine glucuronide	C14H19NO7	332.103	+F(-)	36	0.0109727	481
HMDB10333	Estriol-17-glucuronide	C24H32O9	463.192	-H(+)	64	0.00517799	633
HMDB10335	Estriol-3-glucuronide	C24H32O9	463.192	-H(+)	64	0.00517799	633
HMDB10343	1-(alpha-Methyl-4-(2-methylpropyl)benzeneacetate)-beta-D-Glucopyranuronic acid	C19H26O8	401.161	+F(-)	69	0.000142345	565
HMDB10347	Octanoylglucuronide	C14H24O8	319.145	-H(+)	83	-0.00523385	450
HMDB10353	15-hydroxynorandrostene-3,17-dione glucuronide	C24H32O9	463.192	-H(+)	64	0.00517799	633
HMDB10354	16-alpha,17-beta-estriol 17-beta-D-glucuronide	C24H32O9	463.192	-H(+)	64	0.00517799	633
HMDB10367	CE(14:1(9Z))	C41H70O2	613.538	+F(-)	36	-0.00222678	681
HMDB10368	CE(18:0)	C45H80O2	651.611	-H(+)	45	-0.00256009	696
HMDB10371	CE(20:4(8Z,11Z,14Z,17Z))	C47H76O2	691.585	+F(-)	36	-0.00212409	716
HMDB10374	CE(22:5(4Z,7Z,10Z,13Z,16Z))	C49H78O2	717.6	+F(-)	21	-0.00187799	726
HMDB10375	CE(22:5(7Z,10Z,13Z,16Z,19Z))	C49H78O2	717.6	+F(-)	21	-0.00187799	726
HMDB10376	CE(24:0)	C51H92O2	735.704	-H(+)	49	-0.00203762	735
[truncated: 531 more rows]
