# Supplementary material for: An integrative metabolomics and transcriptomics study to identify metabolic alterations in aged skin of humans in vivo
Source: BMC Genomics. 2017 Feb 15;18:169. doi: 10.1186/s12864-017-3547-3 (PMC5312537; doi:10.1186/s12864-017-3547-3)
Supplement: Additional file 10: — Code for data analysis Matlab and R code to perform the gene expression and locality analysis performed in this manuscript. (ZIP 36968 kb) [file 12864_2017_3547_MOESM10_ESM.zip]

Archive with 11 entries (9 files):
- Data analysis - Read me.pdf
- Gene expression/
- Gene expression/GeneExpression_OldVsYoung_limma_analysis_script.R
- Gene expression/targets_Array_Age_2.txt
- Locality analysis/
- Locality analysis/addAgeCorrelation2localityOut.m
- Locality analysis/corrMetGeneExp_skinAging.m
- Locality analysis/locality2cytoscape_skinAging.m
- Locality analysis/localityMetGene_skinAging.m
- Locality analysis/metabolic_alterations_in_aged_skin_analysis_script.m
- Locality analysis/skinAging_locality_data.mat
