# Supplementary material for: An integrative metabolomics and transcriptomics study to identify metabolic alterations in aged skin of humans in vivo
Source: BMC Genomics. 2017 Feb 15;18:169. doi: 10.1186/s12864-017-3547-3 (PMC5312537; doi:10.1186/s12864-017-3547-3)
Supplement: Additional file 10: — Code for data analysis Matlab and R code to perform the gene expression and locality analysis performed in this manuscript. (ZIP 36968 kb) [file 12864_2017_3547_MOESM10_ESM.zip › Gene expression/targets_Array_Age_2.txt]

SlideNumber	FileName	Condition	Age
1	1	253949420929_S01_GE1_107_Sep09_1_1.txt	jung	23
2	2	253949420929_S01_GE1_107_Sep09_1_2.txt	alt	66
3	3	253949420929_S01_GE1_107_Sep09_1_3.txt	jung	21
4	4	253949420929_S01_GE1_107_Sep09_1_4.txt	alt	62
5	5	253949420929_S01_GE1_107_Sep09_2_1.txt	jung	25
6	6	253949420929_S01_GE1_107_Sep09_2_2.txt	alt	63
7	7	253949420929_S01_GE1_107_Sep09_2_3.txt	jung	21
8	8	253949420929_S01_GE1_107_Sep09_2_4.txt	alt	64
9	9	253949420930_S01_GE1_107_Sep09_1_1.txt	alt	62
10	10	253949420930_S01_GE1_107_Sep09_1_2.txt	jung	23
11	11	253949420930_S01_GE1_107_Sep09_1_3.txt	alt	61
12	12	253949420930_S01_GE1_107_Sep09_1_4.txt	jung	21
13	13	253949420930_S01_GE1_107_Sep09_2_1.txt	alt	61
14	14	253949420930_S01_GE1_107_Sep09_2_2.txt	jung	20
15	15	253949420930_S01_GE1_107_Sep09_2_3.txt	alt	65
16	16	253949420930_S01_GE1_107_Sep09_2_4.txt	jung	21
17	17	253949420931_S01_GE1_107_Sep09_1_1.txt	jung	21
18	18	253949420931_S01_GE1_107_Sep09_1_2.txt	alt	63
19	19	253949420931_S01_GE1_107_Sep09_1_3.txt	jung	21
20	20	253949420931_S01_GE1_107_Sep09_1_4.txt	alt	61
22	22	253949420931_S01_GE1_107_Sep09_2_2.txt	alt	62
23	23	253949420931_S01_GE1_107_Sep09_2_3.txt	jung	20
24	24	253949420931_S01_GE1_107_Sep09_2_4.txt	alt	64
25	25	253949420969_S01_GE1_107_Sep09_1_1.txt	alt	65
26	26	253949420969_S01_GE1_107_Sep09_1_2.txt	jung	25
28	28	253949420969_S01_GE1_107_Sep09_1_4.txt	jung	22
29	29	253949420969_S01_GE1_107_Sep09_2_1.txt	alt	64
30	30	253949420969_S01_GE1_107_Sep09_2_2.txt	jung	23
31	31	253949420969_S01_GE1_107_Sep09_2_3.txt	alt	62
32	32	253949420969_S01_GE1_107_Sep09_2_4.txt	jung	22
33	33	253949420970_S01_GE1_107_Sep09_1_1.txt	jung	25
34	34	253949420970_S01_GE1_107_Sep09_1_2.txt	alt	61
35	35	253949420970_S01_GE1_107_Sep09_1_3.txt	jung	21
36	36	253949420970_S01_GE1_107_Sep09_1_4.txt	alt	64
37	37	253949420970_S01_GE1_107_Sep09_2_1.txt	jung	20
38	38	253949420970_S01_GE1_107_Sep09_2_2.txt	alt	65
39	39	253949420970_S01_GE1_107_Sep09_2_3.txt	jung	23
40	40	253949420970_S01_GE1_107_Sep09_2_4.txt	alt	64
41	41	253949420971_S01_GE1_107_Sep09_1_1.txt	alt	60
42	42	253949420971_S01_GE1_107_Sep09_1_2.txt	jung	22
43	43	253949420971_S01_GE1_107_Sep09_1_3.txt	alt	64
44	44	253949420971_S01_GE1_107_Sep09_1_4.txt	jung	21
45	45	253949420971_S01_GE1_107_Sep09_2_1.txt	alt	64
46	46	253949420971_S01_GE1_107_Sep09_2_2.txt	jung	24
47	47	253949420971_S01_GE1_107_Sep09_2_3.txt	alt	63
48	48	253949420971_S01_GE1_107_Sep09_2_4.txt	jung	20
21	21	253949422962_S01_GE1_107_Sep09_2_1.txt	jung	24
27	27	253949422962_S01_GE1_107_Sep09_2_2.txt	alt	61
