# Supplementary material for: An integrative metabolomics and transcriptomics study to identify metabolic alterations in aged skin of humans in vivo
Source: BMC Genomics. 2017 Feb 15;18:169. doi: 10.1186/s12864-017-3547-3 (PMC5312537; doi:10.1186/s12864-017-3547-3)
Supplement: Additional file 10: — Code for data analysis Matlab and R code to perform the gene expression and locality analysis performed in this manuscript. (ZIP 36968 kb) [file 12864_2017_3547_MOESM10_ESM.zip › Locality analysis/addAgeCorrelation2localityOut.m]

function addAgeCorrelation2localityOut(filename, corrStruct, localityStruct, geneExpStruct)

[~,~, raw] = xlsread(filename);
raw(1,6) = {'R(Gene/Age)'};
raw(1,7) = {'p(Gene/Age)'};
raw(1,8) = {'log2(Old/Young)'};
raw(1,9) = {'p(Old/Young)'};
raw(1,10) = {'adj.p(Old/Young)'};
for i = 2:size(raw,1)
%     idx = find(strcmp(corrStruct.meta.geneName, raw{i,2}) == 1);
    idxTemp = find(localityStruct.geneIdxModel==raw{i,1});
    idx = localityStruct.geneIdxData(idxTemp);
    for j = 1:length(idx)
%         [~, idMin] = min(corrStruct.age.pGeneAgeSpearman(idx));
        raw{i,6} = corrStruct.age.rhoGeneAgeSpearman(idx);
        raw{i,7} = corrStruct.age.pGeneAgeSpearman(idx);
        raw{i,8} = geneExpStruct.logFC(idx);
        raw{i,9} = geneExpStruct.PValue(idx);
        raw{i,10} = geneExpStruct.adjPVal(idx);
    end
end

xlswrite(filename, raw, 'locality+AgeCorrelation');
end
